# Supplementary material for: BayMiR: inferring evidence for endogenous miRNA-induced gene repression from mRNA expression profiles
Source: BMC Genomics. 2013 Aug 30;14:592. doi: 10.1186/1471-2164-14-592 (PMC3933272; doi:10.1186/1471-2164-14-592)
Supplement: Additional file 3 — Table S1. Excel file. Enriched GO-BP terms [file 1471-2164-14-592-S3.xls]

## Sheet: Sheet1
miRNAs	GO-BP terms	GO-Ids	P values
miR-3613-3p	regulation of RNA metabolic process	51252	1.76748e-26
miR-3613-3p	regulation of nucleobase-containing compound metabolic process	19219	1.3282e-25
miR-3613-3p	regulation of cellular macromolecule biosynthetic process	2000112	1.41058e-25
miR-3613-3p	regulation of macromolecule biosynthetic process	10556	1.07747e-24
miR-3613-3p	regulation of nitrogen compound metabolic process	51171	2.04387e-24
miR-3613-3p	regulation of gene expression	10468	3.90694e-24
miR-3613-3p	regulation of macromolecule metabolic process	60255	6.89247e-24
miR-3613-3p	regulation of transcription, DNA-dependent	6355	8.54268e-24
miR-3613-3p	regulation of RNA biosynthetic process	2001141	1.13706e-23
miR-3613-3p	regulation of cellular biosynthetic process	31326	3.52271e-23
miR-3613-3p	regulation of biosynthetic process	9889	5.45429e-23
miR-518a-5p/520d-5p/524-5p	regulation of RNA metabolic process	51252	8.61897e-23
miR-3613-3p	regulation of primary metabolic process	80090	9.97751e-23
miR-3613-3p	regulation of cellular metabolic process	31323	4.19718e-22
miR-300/381/539-3p	regulation of cellular macromolecule biosynthetic process	2000112	6.29249e-22
miR-518a-5p/520d-5p/524-5p	regulation of transcription, DNA-dependent	6355	6.88921e-22
miR-518a-5p/520d-5p/524-5p	regulation of cellular macromolecule biosynthetic process	2000112	7.25586e-22
miR-300/381/539-3p	regulation of macromolecule biosynthetic process	10556	8.41066e-22
miR-518a-5p/520d-5p/524-5p	regulation of RNA biosynthetic process	2001141	1.45405e-21
miR-518a-5p/520d-5p/524-5p	regulation of gene expression	10468	5.20088e-21
miR-518a-5p/520d-5p/524-5p	regulation of nucleobase-containing compound metabolic process	19219	5.73027e-21
miR-518a-5p/520d-5p/524-5p	regulation of macromolecule biosynthetic process	10556	6.0756e-21
miR-518a-5p/520d-5p/524-5p	regulation of cellular biosynthetic process	31326	4.24078e-20
miR-518a-5p/520d-5p/524-5p	regulation of nitrogen compound metabolic process	51171	7.95701e-20
miR-300/381/539-3p	regulation of transcription, DNA-dependent	6355	9.94298e-20
miR-518a-5p/520d-5p/524-5p	regulation of biosynthetic process	9889	1.03134e-19
miR-300/381/539-3p	regulation of biosynthetic process	9889	1.35995e-19
miR-300/381/539-3p	regulation of RNA biosynthetic process	2001141	2.34793e-19
miR-300/381/539-3p	regulation of gene expression	10468	2.68384e-19
miR-300/381/539-3p	regulation of cellular biosynthetic process	31326	3.16265e-19
miR-3613-3p	regulation of metabolic process	19222	6.06755e-19
miR-3613-3p	RNA metabolic process	16070	8.64243e-19
miR-300/381/539-3p	regulation of RNA metabolic process	51252	1.04105e-18
miR-300/381/539-3p	regulation of nucleobase-containing compound metabolic process	19219	1.41825e-18
miR-518a-5p/520d-5p/524-5p	regulation of cellular metabolic process	31323	2.19144e-18
miR-3613-3p	RNA biosynthetic process	32774	7.71293e-18
miR-3163	regulation of nucleobase-containing compound metabolic process	19219	1.18207e-17
miR-300/381/539-3p	regulation of nitrogen compound metabolic process	51171	2.94303e-17
miR-3613-3p	nucleic acid metabolic process	90304	4.8968e-17
miR-3163	regulation of cellular macromolecule biosynthetic process	2000112	5.7801e-17
miR-3613-3p	nucleobase-containing compound metabolic process	6139	7.5062e-17
miR-3613-3p	transcription, DNA-dependent	6351	8.00664e-17
miR-4666-3p	regulation of nucleobase-containing compound metabolic process	19219	8.95697e-17
miR-518a-5p/520d-5p/524-5p	regulation of metabolic process	19222	9.49036e-17
miR-518a-5p/520d-5p/524-5p	regulation of primary metabolic process	80090	1.22463e-16
miR-518a-5p/520d-5p/524-5p	regulation of cellular process	50794	1.31107e-16
miR-3163	regulation of macromolecule biosynthetic process	10556	1.36227e-16
miR-3163	regulation of nitrogen compound metabolic process	51171	2.05892e-16
miR-3163	regulation of RNA metabolic process	51252	2.29771e-16
miR-4666-3p	regulation of cellular macromolecule biosynthetic process	2000112	2.31186e-16
miR-3163	regulation of biosynthetic process	9889	2.88675e-16
miR-3163	regulation of cellular biosynthetic process	31326	4.59504e-16
miR-300/381/539-3p	regulation of macromolecule metabolic process	60255	5.30247e-16
miR-3163	regulation of cellular metabolic process	31323	6.24904e-16
miR-518a-5p/520d-5p/524-5p	regulation of macromolecule metabolic process	60255	8.38113e-16
miR-4666-3p	regulation of macromolecule biosynthetic process	10556	8.49469e-16
miR-518a-5p/520d-5p/524-5p	regulation of biological process	50789	9.49581e-16
miR-4666-3p	regulation of nitrogen compound metabolic process	51171	1.02427e-15
miR-3163	regulation of metabolic process	19222	1.06495e-15
miR-4666-3p	regulation of transcription, DNA-dependent	6355	1.43699e-15
miR-4666-3p	regulation of cellular process	50794	1.49424e-15
miR-3163	regulation of primary metabolic process	80090	1.52537e-15
miR-4666-3p	regulation of RNA biosynthetic process	2001141	1.53749e-15
miR-4666-3p	regulation of RNA metabolic process	51252	1.67138e-15
miR-3163	regulation of transcription, DNA-dependent	6355	1.77879e-15
miR-3163	regulation of gene expression	10468	1.82585e-15
miR-3163	regulation of RNA biosynthetic process	2001141	2.47143e-15
miR-3163	regulation of macromolecule metabolic process	60255	3.1734e-15
miR-93/93a/105/106a/291a-3p/294/295/302abcde/372/373/428/519a/520be/520acd-3p/1378/1420ac	regulation of nucleobase-containing compound metabolic process	19219	3.3269e-15
miR-4666-3p	regulation of cellular biosynthetic process	31326	3.57799e-15
miR-1283	regulation of gene expression	10468	3.89711e-15
miR-4666-3p	regulation of biosynthetic process	9889	4.31352e-15
miR-93/93a/105/106a/291a-3p/294/295/302abcde/372/373/428/519a/520be/520acd-3p/1378/1420ac	regulation of gene expression	10468	5.20471e-15
miR-300/381/539-3p	regulation of primary metabolic process	80090	5.46065e-15
miR-300/381/539-3p	regulation of cellular metabolic process	31323	6.85047e-15
miR-1283	regulation of biosynthetic process	9889	9.01547e-15
miR-1283	regulation of cellular macromolecule biosynthetic process	2000112	9.10757e-15
miR-1283	regulation of cellular biosynthetic process	31326	1.16472e-14
miR-518a-5p/520d-5p/524-5p	RNA biosynthetic process	32774	1.27545e-14
miR-93/93a/105/106a/291a-3p/294/295/302abcde/372/373/428/519a/520be/520acd-3p/1378/1420ac	regulation of cellular metabolic process	31323	1.33225e-14
miR-93/93a/105/106a/291a-3p/294/295/302abcde/372/373/428/519a/520be/520acd-3p/1378/1420ac	regulation of nitrogen compound metabolic process	51171	1.35429e-14
miR-1283	regulation of macromolecule biosynthetic process	10556	1.52936e-14
miR-4666-3p	regulation of gene expression	10468	1.76005e-14
miR-518a-5p/520d-5p/524-5p	biological regulation	65007	1.98298e-14
miR-4666-3p	regulation of biological process	50789	2.18055e-14
miR-93/93a/105/106a/291a-3p/294/295/302abcde/372/373/428/519a/520be/520acd-3p/1378/1420ac	regulation of RNA metabolic process	51252	2.23058e-14
miR-3613-3p	regulation of transcription from RNA polymerase II promoter	6357	2.66364e-14
miR-1283	regulation of RNA metabolic process	51252	2.72699e-14
miR-518a-5p/520d-5p/524-5p	transcription, DNA-dependent	6351	3.01157e-14
miR-300/381/539-3p	regulation of transcription from RNA polymerase II promoter	6357	3.29948e-14
miR-518a-5p/520d-5p/524-5p	RNA metabolic process	16070	4.18317e-14
miR-3121-3p	positive regulation of macromolecule biosynthetic process	10557	4.31834e-14
miR-518a-5p/520d-5p/524-5p	regulation of transcription from RNA polymerase II promoter	6357	7.0008e-14
miR-93/93a/105/106a/291a-3p/294/295/302abcde/372/373/428/519a/520be/520acd-3p/1378/1420ac	regulation of metabolic process	19222	9.11892e-14
miR-93/93a/105/106a/291a-3p/294/295/302abcde/372/373/428/519a/520be/520acd-3p/1378/1420ac	regulation of macromolecule metabolic process	60255	1.11892e-13
miR-4719	regulation of gene expression	10468	1.16641e-13
miR-93/93a/105/106a/291a-3p/294/295/302abcde/372/373/428/519a/520be/520acd-3p/1378/1420ac	regulation of primary metabolic process	80090	1.20245e-13
miR-548d-3p/548acbz	cellular macromolecule metabolic process	44260	1.54172e-13
miR-4698	regulation of gene expression	10468	1.67211e-13
miR-300/381/539-3p	positive regulation of transcription, DNA-dependent	45893	1.76731e-13
miR-17/17-5p/20ab/20b-5p/93/106ab/427/518a-3p/519d	regulation of cellular process	50794	1.81787e-13
miR-518a-5p/520d-5p/524-5p	positive regulation of transcription, DNA-dependent	45893	1.976e-13
miR-1283	regulation of nucleobase-containing compound metabolic process	19219	1.99096e-13
miR-338-5p	regulation of cellular macromolecule biosynthetic process	2000112	2.06097e-13
miR-1283	regulation of RNA biosynthetic process	2001141	2.10988e-13
miR-300/381/539-3p	positive regulation of macromolecule biosynthetic process	10557	2.11091e-13
miR-518a-5p/520d-5p/524-5p	positive regulation of macromolecule biosynthetic process	10557	2.39159e-13
miR-4719	regulation of nucleobase-containing compound metabolic process	19219	2.58203e-13
miR-548t/1643	regulation of cellular macromolecule biosynthetic process	2000112	2.77153e-13
miR-1283	regulation of transcription, DNA-dependent	6355	2.97374e-13
miR-518a-5p/520d-5p/524-5p	positive regulation of transcription from RNA polymerase II promoter	45944	3.3704e-13
miR-93/93a/105/106a/291a-3p/294/295/302abcde/372/373/428/519a/520be/520acd-3p/1378/1420ac	regulation of RNA biosynthetic process	2001141	3.73609e-13
miR-300/381/539-3p	positive regulation of gene expression	10628	3.86145e-13
miR-548d-3p/548acbz	regulation of RNA metabolic process	51252	4.01177e-13
miR-338-5p	regulation of macromolecule biosynthetic process	10556	4.25745e-13
miR-129-5p/129ab-5p	RNA metabolic process	16070	4.37059e-13
miR-93/93a/105/106a/291a-3p/294/295/302abcde/372/373/428/519a/520be/520acd-3p/1378/1420ac	regulation of biosynthetic process	9889	4.37082e-13
miR-3121-3p	positive regulation of biosynthetic process	9891	4.53379e-13
miR-17/17-5p/20ab/20b-5p/93/106ab/427/518a-3p/519d	regulation of biological process	50789	4.96034e-13
miR-338-5p	regulation of RNA metabolic process	51252	5.02209e-13
miR-93/93a/105/106a/291a-3p/294/295/302abcde/372/373/428/519a/520be/520acd-3p/1378/1420ac	regulation of transcription, DNA-dependent	6355	5.07822e-13
miR-548d-3p/548acbz	regulation of cellular metabolic process	31323	5.14254e-13
miR-338-5p	regulation of transcription, DNA-dependent	6355	5.22884e-13
miR-93/93a/105/106a/291a-3p/294/295/302abcde/372/373/428/519a/520be/520acd-3p/1378/1420ac	regulation of cellular biosynthetic process	31326	5.39823e-13
miR-518a-5p/520d-5p/524-5p	positive regulation of RNA metabolic process	51254	5.44299e-13
miR-548d-3p/548acbz	regulation of nitrogen compound metabolic process	51171	5.76164e-13
miR-4666-3p	regulation of primary metabolic process	80090	6.10237e-13
miR-1283	regulation of nitrogen compound metabolic process	51171	6.76271e-13
miR-374c/655	regulation of cellular biosynthetic process	31326	7.0141e-13
miR-3613-3p	positive regulation of macromolecule biosynthetic process	10557	7.06734e-13
miR-300/381/539-3p	regulation of metabolic process	19222	7.48371e-13
miR-3121-3p	positive regulation of macromolecule metabolic process	10604	7.53114e-13
miR-93/93a/105/106a/291a-3p/294/295/302abcde/372/373/428/519a/520be/520acd-3p/1378/1420ac	regulation of cellular macromolecule biosynthetic process	2000112	7.99102e-13
miR-338-5p	regulation of cellular metabolic process	31323	8.22249e-13
miR-3613-3p	cellular macromolecule metabolic process	44260	8.43579e-13
miR-144	regulation of cellular macromolecule biosynthetic process	2000112	8.85548e-13
miR-518a-5p/520d-5p/524-5p	positive regulation of cellular biosynthetic process	31328	9.31916e-13
miR-518a-5p/520d-5p/524-5p	positive regulation of gene expression	10628	9.35865e-13
miR-338-5p	regulation of RNA biosynthetic process	2001141	9.72117e-13
miR-4719	regulation of RNA metabolic process	51252	9.8319e-13
miR-3121-3p	positive regulation of metabolic process	9893	1.0464e-12
miR-3613-3p	cellular macromolecule biosynthetic process	34645	1.05404e-12
miR-548t/1643	regulation of cellular metabolic process	31323	1.06248e-12
miR-17/17-5p/20ab/20b-5p/93/106ab/427/518a-3p/519d	regulation of nucleobase-containing compound metabolic process	19219	1.11262e-12
miR-17/17-5p/20ab/20b-5p/93/106ab/427/518a-3p/519d	biological regulation	65007	1.12336e-12
miR-548d-3p/548acbz	regulation of primary metabolic process	80090	1.12494e-12
miR-4666-3p	regulation of cellular metabolic process	31323	1.14467e-12
miR-548d-3p/548acbz	regulation of nucleobase-containing compound metabolic process	19219	1.15681e-12
miR-548t/1643	regulation of macromolecule biosynthetic process	10556	1.2085e-12
miR-4666-3p	positive regulation of RNA metabolic process	51254	1.25908e-12
miR-338-5p	regulation of nucleobase-containing compound metabolic process	19219	1.26967e-12
miR-93/93a/105/106a/291a-3p/294/295/302abcde/372/373/428/519a/520be/520acd-3p/1378/1420ac	regulation of macromolecule biosynthetic process	10556	1.34286e-12
miR-374c/655	regulation of biosynthetic process	9889	1.34885e-12
miR-3121-3p	positive regulation of cellular biosynthetic process	31328	1.53264e-12
miR-4422	anatomical structure development	48856	1.59317e-12
miR-548n/570	regulation of cellular metabolic process	31323	1.60454e-12
miR-17/17-5p/20ab/20b-5p/93/106ab/427/518a-3p/519d	regulation of RNA metabolic process	51252	1.60881e-12
miR-518a-5p/520d-5p/524-5p	positive regulation of biosynthetic process	9891	1.69004e-12
miR-17/17-5p/20ab/20b-5p/93/106ab/427/518a-3p/519d	regulation of metabolic process	19222	1.70725e-12
miR-17/17-5p/20ab/20b-5p/93/106ab/427/518a-3p/519d	regulation of transcription, DNA-dependent	6355	1.96918e-12
miR-17/17-5p/20ab/20b-5p/93/106ab/427/518a-3p/519d	regulation of gene expression	10468	1.97243e-12
miR-374c/655	regulation of nucleobase-containing compound metabolic process	19219	2.00068e-12
miR-548d-3p/548acbz	regulation of macromolecule metabolic process	60255	2.07051e-12
miR-3613-3p	positive regulation of biosynthetic process	9891	2.34882e-12
miR-1283	regulation of cellular metabolic process	31323	2.37453e-12
miR-144	regulation of gene expression	10468	2.38197e-12
miR-3613-3p	nitrogen compound metabolic process	6807	2.4248e-12
miR-3613-3p	cellular nitrogen compound metabolic process	34641	2.4268e-12
miR-3613-3p	negative regulation of nucleobase-containing compound metabolic process	45934	2.46221e-12
miR-3121-3p	positive regulation of gene expression	10628	2.61571e-12
miR-548d-3p/548acbz	regulation of cellular macromolecule biosynthetic process	2000112	2.85369e-12
miR-300/381/539-3p	positive regulation of macromolecule metabolic process	10604	2.88121e-12
miR-4698	regulation of RNA metabolic process	51252	2.97154e-12
miR-3613-3p	macromolecule biosynthetic process	9059	3.00643e-12
miR-548d-3p/548acbz	RNA metabolic process	16070	3.01167e-12
miR-3121-3p	positive regulation of nucleobase-containing compound metabolic process	45935	3.04601e-12
miR-374c/655	regulation of cellular macromolecule biosynthetic process	2000112	3.12786e-12
miR-3121-3p	positive regulation of nitrogen compound metabolic process	51173	3.24154e-12
miR-548d-3p/548acbz	regulation of gene expression	10468	3.33526e-12
miR-4719	regulation of nitrogen compound metabolic process	51171	3.41787e-12
miR-300/381/539-3p	positive regulation of RNA metabolic process	51254	3.46234e-12
miR-3613-3p	positive regulation of nucleobase-containing compound metabolic process	45935	3.53381e-12
miR-3163	transcription, DNA-dependent	6351	3.59603e-12
miR-577	regulation of cellular macromolecule biosynthetic process	2000112	3.68126e-12
miR-4666-3p	biological regulation	65007	3.76409e-12
miR-17/17-5p/20ab/20b-5p/93/106ab/427/518a-3p/519d	regulation of RNA biosynthetic process	2001141	3.9051e-12
miR-548c-3p	regulation of cellular macromolecule biosynthetic process	2000112	3.93124e-12
miR-3613-3p	negative regulation of nitrogen compound metabolic process	51172	4.19336e-12
miR-1283	RNA metabolic process	16070	4.33424e-12
miR-548t/1643	regulation of RNA metabolic process	51252	4.34329e-12
miR-3613-3p	positive regulation of cellular biosynthetic process	31328	4.34759e-12
miR-467f/4789-5p	regulation of macromolecule biosynthetic process	10556	4.35214e-12
miR-17/17-5p/20ab/20b-5p/93/106ab/427/518a-3p/519d	regulation of cellular macromolecule biosynthetic process	2000112	4.3777e-12
miR-570	regulation of cellular metabolic process	31323	4.41756e-12
miR-181abcd/4262	regulation of cellular metabolic process	31323	4.44543e-12
miR-144	regulation of macromolecule biosynthetic process	10556	4.46098e-12
miR-3613-3p	positive regulation of transcription, DNA-dependent	45893	4.56254e-12
miR-577	regulation of macromolecule biosynthetic process	10556	4.64649e-12
miR-181abcd/4262	regulation of cellular process	50794	4.66521e-12
miR-4666-3p	positive regulation of transcription, DNA-dependent	45893	4.77323e-12
miR-3613-3p	positive regulation of RNA metabolic process	51254	4.87817e-12
miR-467f/4789-5p	regulation of cellular macromolecule biosynthetic process	2000112	4.99204e-12
miR-3613-3p	regulation of cellular process	50794	5.32466e-12
miR-93/93a/105/106a/291a-3p/294/295/302abcde/372/373/428/519a/520be/520acd-3p/1378/1420ac	regulation of cellular process	50794	5.35064e-12
miR-338-5p	regulation of nitrogen compound metabolic process	51171	5.63095e-12
miR-374c/655	regulation of macromolecule biosynthetic process	10556	5.63493e-12
miR-548t/1643	regulation of nucleobase-containing compound metabolic process	19219	5.68621e-12
miR-410/344de/344b-1-3p	regulation of gene expression	10468	5.78217e-12
miR-17/17-5p/20ab/20b-5p/93/106ab/427/518a-3p/519d	regulation of cellular metabolic process	31323	5.88894e-12
miR-338-5p	transcription, DNA-dependent	6351	6.04864e-12
miR-338-5p	RNA biosynthetic process	32774	6.17376e-12
miR-548n/570	regulation of metabolic process	19222	6.30468e-12
miR-4719	regulation of macromolecule metabolic process	60255	6.39276e-12
miR-4719	regulation of cellular metabolic process	31323	6.42643e-12
miR-17/17-5p/20ab/20b-5p/93/106ab/427/518a-3p/519d	regulation of nitrogen compound metabolic process	51171	7.25417e-12
miR-548t/1643	regulation of macromolecule metabolic process	60255	7.42082e-12
miR-374c/655	regulation of nitrogen compound metabolic process	51171	7.71851e-12
miR-4666-3p	regulation of transcription from RNA polymerase II promoter	6357	7.7594e-12
miR-410/344de/344b-1-3p	positive regulation of gene expression	10628	7.79579e-12
miR-3121-3p	positive regulation of cellular metabolic process	31325	7.80651e-12
miR-548d-3p/548acbz	regulation of macromolecule biosynthetic process	10556	7.8702e-12
miR-4666-3p	positive regulation of gene expression	10628	8.03284e-12
miR-4698	regulation of cellular macromolecule biosynthetic process	2000112	8.16378e-12
miR-338-5p	regulation of biosynthetic process	9889	8.19179e-12
miR-4666-3p	positive regulation of macromolecule metabolic process	10604	8.28977e-12
miR-338-5p	regulation of macromolecule metabolic process	60255	8.37861e-12
miR-548c-3p	regulation of macromolecule biosynthetic process	10556	8.74896e-12
miR-338-5p	regulation of metabolic process	19222	8.84476e-12
miR-338-5p	regulation of cellular biosynthetic process	31326	8.97586e-12
miR-466	regulation of biosynthetic process	9889	9.00986e-12
miR-548t/1643	regulation of RNA biosynthetic process	2001141	9.1066e-12
miR-513a-3p	regulation of macromolecule biosynthetic process	10556	9.30996e-12
miR-548t/1643	regulation of cellular biosynthetic process	31326	9.35505e-12
miR-3613-3p	negative regulation of RNA metabolic process	51253	9.80523e-12
miR-548n/570	regulation of macromolecule metabolic process	60255	9.87443e-12
miR-4719	regulation of cellular macromolecule biosynthetic process	2000112	9.97187e-12
miR-548c-3p	regulation of RNA metabolic process	51252	1.06274e-11
miR-144	regulation of primary metabolic process	80090	1.10351e-11
miR-1283	regulation of macromolecule metabolic process	60255	1.10477e-11
miR-17/17-5p/20ab/20b-5p/93/106ab/427/518a-3p/519d	regulation of macromolecule biosynthetic process	10556	1.12847e-11
miR-548t/1643	regulation of transcription, DNA-dependent	6355	1.13393e-11
miR-410/344de/344b-1-3p	regulation of macromolecule biosynthetic process	10556	1.14377e-11
miR-4422	regulation of cellular metabolic process	31323	1.14855e-11
miR-548n/570	regulation of macromolecule biosynthetic process	10556	1.15684e-11
miR-518a-5p/520d-5p/524-5p	positive regulation of nucleobase-containing compound metabolic process	45935	1.17033e-11
miR-338-5p	regulation of gene expression	10468	1.17421e-11
miR-513a-3p	regulation of biosynthetic process	9889	1.21773e-11
miR-548n/570	regulation of nucleobase-containing compound metabolic process	19219	1.22053e-11
miR-466	regulation of nucleobase-containing compound metabolic process	19219	1.28976e-11
miR-548n/570	regulation of cellular macromolecule biosynthetic process	2000112	1.32487e-11
miR-3613-3p	positive regulation of nitrogen compound metabolic process	51173	1.34356e-11
miR-4699-3p	regulation of nucleobase-containing compound metabolic process	19219	1.3471e-11
miR-513a-3p	regulation of gene expression	10468	1.37679e-11
miR-548d-3p/548acbz	regulation of RNA biosynthetic process	2001141	1.40331e-11
miR-4698	regulation of nucleobase-containing compound metabolic process	19219	1.50033e-11
miR-101/101ab	regulation of cellular macromolecule biosynthetic process	2000112	1.5047e-11
miR-466	regulation of primary metabolic process	80090	1.53142e-11
miR-3613-3p	positive regulation of gene expression	10628	1.54173e-11
miR-467f/4789-5p	anatomical structure development	48856	1.54497e-11
miR-570	regulation of cellular macromolecule biosynthetic process	2000112	1.55169e-11
miR-3613-3p	positive regulation of macromolecule metabolic process	10604	1.55193e-11
miR-467f/4789-5p	regulation of macromolecule metabolic process	60255	1.58528e-11
miR-4666-3p	positive regulation of macromolecule biosynthetic process	10557	1.58577e-11
miR-466	regulation of macromolecule metabolic process	60255	1.60937e-11
miR-338-5p	regulation of primary metabolic process	80090	1.66245e-11
miR-548d-3p/548acbz	nucleic acid metabolic process	90304	1.67586e-11
miR-548n/570	regulation of primary metabolic process	80090	1.72511e-11
miR-3613-3p	negative regulation of cellular biosynthetic process	31327	1.74533e-11
miR-518a-5p/520d-5p/524-5p	positive regulation of nitrogen compound metabolic process	51173	1.75041e-11
miR-548t/1643	regulation of biosynthetic process	9889	1.75794e-11
miR-3613-3p	positive regulation of cellular metabolic process	31325	1.76129e-11
miR-4666-3p	regulation of macromolecule metabolic process	60255	1.779e-11
miR-129-5p/129ab-5p	nucleic acid metabolic process	90304	1.8063e-11
miR-101/101ab	regulation of nucleobase-containing compound metabolic process	19219	1.82716e-11
miR-466	regulation of nitrogen compound metabolic process	51171	1.85289e-11
miR-3121-3p	positive regulation of transcription, DNA-dependent	45893	1.85516e-11
miR-4719	regulation of cellular biosynthetic process	31326	1.88922e-11
miR-410/344de/344b-1-3p	regulation of cellular macromolecule biosynthetic process	2000112	1.89976e-11
miR-3613-3p	negative regulation of cellular macromolecule biosynthetic process	2000113	1.90125e-11
miR-4422	regulation of macromolecule biosynthetic process	10556	1.92808e-11
miR-577	regulation of cellular biosynthetic process	31326	1.94812e-11
miR-4698	positive regulation of gene expression	10628	1.95072e-11
miR-548d-3p/548acbz	regulation of metabolic process	19222	2.03291e-11
miR-300/381/539-3p	regulation of cellular process	50794	2.07013e-11
miR-467f/4789-5p	regulation of nucleobase-containing compound metabolic process	19219	2.07811e-11
miR-320abcd/4429	regulation of cellular metabolic process	31323	2.10097e-11
miR-548c-3p	regulation of cellular biosynthetic process	31326	2.11979e-11
miR-3163	regulation of transcription from RNA polymerase II promoter	6357	2.20248e-11
miR-467f/4789-5p	regulation of gene expression	10468	2.22521e-11
miR-4789-3p	regulation of nucleobase-containing compound metabolic process	19219	2.26177e-11
miR-548n/570	regulation of nitrogen compound metabolic process	51171	2.31251e-11
miR-4719	regulation of macromolecule biosynthetic process	10556	2.46829e-11
miR-466	regulation of cellular biosynthetic process	31326	2.50229e-11
miR-17/17-5p/20ab/20b-5p/93/106ab/427/518a-3p/519d	regulation of primary metabolic process	80090	2.66102e-11
miR-300/381/539-3p	positive regulation of biosynthetic process	9891	2.70686e-11
miR-4699-3p	regulation of nitrogen compound metabolic process	51171	2.73537e-11
miR-548d-3p/548acbz	regulation of transcription, DNA-dependent	6355	2.74019e-11
miR-181abcd/4262	regulation of primary metabolic process	80090	2.78147e-11
miR-548c-3p	regulation of gene expression	10468	2.85193e-11
miR-4666-3p	positive regulation of biosynthetic process	9891	2.89866e-11
miR-570	regulation of macromolecule metabolic process	60255	2.98516e-11
miR-4719	regulation of primary metabolic process	80090	3.0663e-11
miR-101/101ab	regulation of cellular metabolic process	31323	3.07777e-11
miR-513a-3p	regulation of cellular macromolecule biosynthetic process	2000112	3.13923e-11
miR-466i-3p/3941	regulation of biosynthetic process	9889	3.17391e-11
miR-3121-3p	positive regulation of RNA metabolic process	51254	3.19082e-11
miR-518a-5p/520d-5p/524-5p	nucleic acid metabolic process	90304	3.20008e-11
miR-570	regulation of metabolic process	19222	3.20681e-11
miR-144	regulation of RNA metabolic process	51252	3.22286e-11
miR-577	regulation of biosynthetic process	9889	3.24884e-11
miR-4698	nucleic acid metabolic process	90304	3.26852e-11
miR-144	regulation of nucleobase-containing compound metabolic process	19219	3.30553e-11
miR-17/17-5p/20ab/20b-5p/93/106ab/427/518a-3p/519d	regulation of macromolecule metabolic process	60255	3.37161e-11
miR-513a-3p	regulation of cellular biosynthetic process	31326	3.45144e-11
miR-3613-3p	positive regulation of metabolic process	9893	3.4761e-11
miR-518a-5p/520d-5p/524-5p	cellular macromolecule metabolic process	44260	3.61372e-11
miR-548c-3p	regulation of biosynthetic process	9889	3.67449e-11
miR-320abcd/4429	regulation of cellular macromolecule biosynthetic process	2000112	3.7586e-11
miR-3613-3p	negative regulation of cellular metabolic process	31324	3.82118e-11
miR-4719	regulation of biosynthetic process	9889	3.8662e-11
miR-144	regulation of cellular process	50794	3.89403e-11
miR-148ab-3p/152	regulation of metabolic process	19222	3.92418e-11
miR-3613-3p	negative regulation of biosynthetic process	9890	3.94414e-11
miR-466	regulation of metabolic process	19222	3.97907e-11
miR-144	regulation of cellular biosynthetic process	31326	4.10118e-11
miR-466	regulation of cellular metabolic process	31323	4.13375e-11
miR-3163	RNA biosynthetic process	32774	4.1951e-11
miR-1283	regulation of primary metabolic process	80090	4.4197e-11
miR-4698	RNA metabolic process	16070	4.53224e-11
miR-4698	regulation of macromolecule biosynthetic process	10556	4.57172e-11
miR-548t/1643	regulation of nitrogen compound metabolic process	51171	4.66785e-11
miR-467f/4789-5p	regulation of cellular process	50794	4.80754e-11
miR-570	regulation of gene expression	10468	4.90347e-11
miR-466i-3p/3941	regulation of macromolecule biosynthetic process	10556	4.954e-11
miR-548c-3p	regulation of transcription, DNA-dependent	6355	4.96169e-11
miR-410/344de/344b-1-3p	positive regulation of nitrogen compound metabolic process	51173	5.14559e-11
miR-4282	regulation of nucleobase-containing compound metabolic process	19219	5.28276e-11
miR-410/344de/344b-1-3p	regulation of biosynthetic process	9889	5.29618e-11
miR-93/93a/105/106a/291a-3p/294/295/302abcde/372/373/428/519a/520be/520acd-3p/1378/1420ac	regulation of biological process	50789	5.36151e-11
miR-17/17-5p/20ab/20b-5p/93/106ab/427/518a-3p/519d	positive regulation of cellular process	48522	5.39817e-11
miR-4698	positive regulation of nucleobase-containing compound metabolic process	45935	5.40957e-11
miR-101/101ab	regulation of primary metabolic process	80090	5.52064e-11
miR-582-5p	regulation of macromolecule metabolic process	60255	5.54759e-11
miR-4698	positive regulation of transcription, DNA-dependent	45893	5.68948e-11
miR-300/381/539-3p	transcription, DNA-dependent	6351	5.79723e-11
miR-320abcd/4429	regulation of macromolecule biosynthetic process	10556	5.91742e-11
miR-548t/1643	regulation of gene expression	10468	6.03249e-11
miR-4666-3p	positive regulation of metabolic process	9893	6.13605e-11
miR-4698	regulation of nitrogen compound metabolic process	51171	6.15434e-11
miR-467f/4789-5p	regulation of biosynthetic process	9889	6.1778e-11
miR-4666-3p	positive regulation of cellular biosynthetic process	31328	6.28809e-11
miR-410/344de/344b-1-3p	positive regulation of nucleobase-containing compound metabolic process	45935	6.31851e-11
miR-4698	regulation of transcription, DNA-dependent	6355	6.32782e-11
miR-101/101ab	regulation of macromolecule biosynthetic process	10556	6.49261e-11
miR-410/344de/344b-1-3p	regulation of transcription, DNA-dependent	6355	6.55978e-11
miR-519a/519bc-3p/291b-3p/1347	regulation of nucleobase-containing compound metabolic process	19219	6.6972e-11
miR-548d-3p/548acbz	RNA biosynthetic process	32774	6.7686e-11
miR-548d-3p/548acbz	regulation of cellular process	50794	6.78589e-11
miR-466	regulation of macromolecule biosynthetic process	10556	6.85631e-11
miR-582-5p	regulation of primary metabolic process	80090	6.93642e-11
miR-4666-3p	regulation of metabolic process	19222	7.03558e-11
miR-93/93a/105/106a/291a-3p/294/295/302abcde/372/373/428/519a/520be/520acd-3p/1378/1420ac	transcription, DNA-dependent	6351	7.11008e-11
miR-300/381/539-3p	positive regulation of cellular biosynthetic process	31328	7.24752e-11
miR-410/344de/344b-1-3p	positive regulation of macromolecule metabolic process	10604	7.44679e-11
miR-548c-3p	regulation of RNA biosynthetic process	2001141	7.46914e-11
miR-3613-3p	negative regulation of macromolecule biosynthetic process	10558	7.51476e-11
miR-467f/4789-5p	regulation of transcription, DNA-dependent	6355	7.60008e-11
miR-548n/570	regulation of RNA metabolic process	51252	7.91302e-11
miR-467f/4789-5p	positive regulation of gene expression	10628	7.91767e-11
miR-4698	positive regulation of nitrogen compound metabolic process	51173	8.00425e-11
miR-144	regulation of biosynthetic process	9889	8.149e-11
miR-4666-3p	anatomical structure morphogenesis	9653	8.28913e-11
miR-570	regulation of macromolecule biosynthetic process	10556	8.34047e-11
miR-4719	regulation of transcription, DNA-dependent	6355	8.46413e-11
miR-101/101ab	regulation of nitrogen compound metabolic process	51171	8.5932e-11
miR-4698	regulation of macromolecule metabolic process	60255	8.80393e-11
miR-467f/4789-5p	regulation of cellular metabolic process	31323	8.83078e-11
miR-4698	regulation of cellular biosynthetic process	31326	8.86847e-11
miR-4698	positive regulation of macromolecule metabolic process	10604	8.96762e-11
miR-4699-3p	regulation of cellular metabolic process	31323	9.18131e-11
miR-320abcd/4429	regulation of gene expression	10468	9.22144e-11
miR-467f/4789-5p	positive regulation of transcription from RNA polymerase II promoter	45944	9.24306e-11
miR-300/381/539-3p	positive regulation of nucleobase-containing compound metabolic process	45935	9.25023e-11
miR-4789-3p	regulation of nitrogen compound metabolic process	51171	9.32138e-11
miR-300/381/539-3p	regulation of biological process	50789	9.34844e-11
miR-144	regulation of transcription, DNA-dependent	6355	9.37188e-11
miR-4719	transcription, DNA-dependent	6351	9.38811e-11
miR-320abcd/4429	regulation of metabolic process	19222	9.46623e-11
miR-300/381/539-3p	positive regulation of transcription from RNA polymerase II promoter	45944	9.54634e-11
miR-4666-3p	positive regulation of nucleobase-containing compound metabolic process	45935	9.74232e-11
miR-466	regulation of cellular macromolecule biosynthetic process	2000112	9.74469e-11
miR-3121-3p	positive regulation of transcription from RNA polymerase II promoter	45944	9.87745e-11
miR-548t/1643	regulation of primary metabolic process	80090	1.00725e-10
miR-4282	regulation of cellular macromolecule biosynthetic process	2000112	1.01146e-10
miR-466	regulation of gene expression	10468	1.044e-10
miR-101/101ab	regulation of gene expression	10468	1.05132e-10
miR-410/344de/344b-1-3p	regulation of RNA biosynthetic process	2001141	1.05896e-10
miR-144	developmental process	32502	1.06655e-10
miR-3613-3p	positive regulation of transcription from RNA polymerase II promoter	45944	1.08217e-10
miR-4282	regulation of gene expression	10468	1.10361e-10
miR-548d-3p/548acbz	regulation of cellular biosynthetic process	31326	1.15635e-10
miR-93/93a/105/106a/291a-3p/294/295/302abcde/372/373/428/519a/520be/520acd-3p/1378/1420ac	regulation of transcription from RNA polymerase II promoter	6357	1.15735e-10
miR-548d-3p/548acbz	positive regulation of macromolecule metabolic process	10604	1.1576e-10
miR-3613-3p	negative regulation of metabolic process	9892	1.17221e-10
miR-548aaf	regulation of cellular metabolic process	31323	1.17353e-10
miR-548n/570	regulation of gene expression	10468	1.18194e-10
miR-467f/4789-5p	regulation of biological process	50789	1.18239e-10
miR-4666-3p	positive regulation of cellular process	48522	1.19168e-10
miR-519a/519bc-3p/291b-3p/1347	regulation of cellular macromolecule biosynthetic process	2000112	1.21907e-10
miR-3163	regulation of cellular process	50794	1.23626e-10
miR-1283	cellular macromolecule metabolic process	44260	1.24587e-10
miR-4422	developmental process	32502	1.25288e-10
miR-4698	regulation of RNA biosynthetic process	2001141	1.25423e-10
miR-410/344de/344b-1-3p	positive regulation of macromolecule biosynthetic process	10557	1.26921e-10
miR-548d-3p/548acbz	regulation of biosynthetic process	9889	1.27738e-10
miR-3613-3p	negative regulation of transcription, DNA-dependent	45892	1.30752e-10
miR-467f/4789-5p	regulation of RNA biosynthetic process	2001141	1.31133e-10
miR-4422	regulation of cellular macromolecule biosynthetic process	2000112	1.3392e-10
miR-467f/4789-5p	regulation of RNA metabolic process	51252	1.38532e-10
miR-577	regulation of gene expression	10468	1.41905e-10
miR-467f/4789-5p	regulation of cellular biosynthetic process	31326	1.42267e-10
miR-181abcd/4262	regulation of macromolecule metabolic process	60255	1.44262e-10
miR-410/344de/344b-1-3p	positive regulation of metabolic process	9893	1.49643e-10
miR-4282	regulation of nitrogen compound metabolic process	51171	1.52447e-10
miR-4719	regulation of RNA biosynthetic process	2001141	1.57685e-10
miR-410/344de/344b-1-3p	regulation of cellular biosynthetic process	31326	1.5861e-10
miR-467f/4789-5p	regulation of nitrogen compound metabolic process	51171	1.62918e-10
miR-4422	regulation of RNA metabolic process	51252	1.6466e-10
miR-3121-3p	regulation of macromolecule metabolic process	60255	1.66882e-10
miR-144	regulation of RNA biosynthetic process	2001141	1.71788e-10
miR-582-5p	regulation of nucleobase-containing compound metabolic process	19219	1.73738e-10
miR-519a/519bc-3p/291b-3p/1347	regulation of cellular process	50794	1.75011e-10
miR-410/344de/344b-1-3p	regulation of RNA metabolic process	51252	1.76413e-10
miR-410/344de/344b-1-3p	positive regulation of RNA metabolic process	51254	1.77702e-10
miR-4698	positive regulation of metabolic process	9893	1.78699e-10
miR-410/344de/344b-1-3p	regulation of macromolecule metabolic process	60255	1.79875e-10
miR-93/93a/105/106a/291a-3p/294/295/302abcde/372/373/428/519a/520be/520acd-3p/1378/1420ac	RNA biosynthetic process	32774	1.82316e-10
miR-4699-3p	regulation of RNA metabolic process	51252	1.82582e-10
miR-410/344de/344b-1-3p	positive regulation of biosynthetic process	9891	1.85921e-10
miR-4698	transcription, DNA-dependent	6351	1.86514e-10
miR-582-5p	regulation of gene expression	10468	1.86525e-10
miR-4422	regulation of metabolic process	19222	1.88234e-10
miR-101/101ab	regulation of RNA metabolic process	51252	1.88463e-10
miR-4698	regulation of biosynthetic process	9889	1.88571e-10
miR-4698	cellular macromolecule metabolic process	44260	1.88644e-10
miR-511	regulation of gene expression	10468	1.89201e-10
miR-410/344de/344b-1-3p	positive regulation of transcription, DNA-dependent	45893	1.90304e-10
miR-300/381/539-3p	positive regulation of metabolic process	9893	1.91424e-10
miR-467f/4789-5p	positive regulation of macromolecule biosynthetic process	10557	1.96095e-10
miR-519a/519bc-3p/291b-3p/1347	regulation of gene expression	10468	1.96435e-10
miR-4698	positive regulation of macromolecule biosynthetic process	10557	2.04662e-10
miR-4698	positive regulation of RNA metabolic process	51254	2.12607e-10
miR-467f/4789-5p	regulation of primary metabolic process	80090	2.13473e-10
miR-4422	regulation of nucleobase-containing compound metabolic process	19219	2.16424e-10
miR-466i-3p/3941	positive regulation of macromolecule biosynthetic process	10557	2.16624e-10
miR-3613-3p	negative regulation of gene expression	10629	2.17885e-10
miR-3613-3p	negative regulation of macromolecule metabolic process	10605	2.19849e-10
miR-4666-3p	developmental process	32502	2.2366e-10
miR-4282	regulation of RNA metabolic process	51252	2.28672e-10
miR-466i-3p/3941	regulation of cellular biosynthetic process	31326	2.34021e-10
miR-466i-3p/3941	positive regulation of biosynthetic process	9891	2.34397e-10
miR-467f/4789-5p	positive regulation of transcription, DNA-dependent	45893	2.34758e-10
miR-300/381/539-3p	RNA biosynthetic process	32774	2.35983e-10
miR-144	regulation of macromolecule metabolic process	60255	2.36335e-10
miR-374c/655	regulation of gene expression	10468	2.37658e-10
miR-17/17-5p/20ab/20b-5p/93/106ab/427/518a-3p/519d	regulation of cellular biosynthetic process	31326	2.43878e-10
miR-4422	regulation of macromolecule metabolic process	60255	2.46105e-10
miR-4699-3p	regulation of primary metabolic process	80090	2.4631e-10
miR-4719	RNA biosynthetic process	32774	2.46929e-10
miR-519a/519bc-3p/291b-3p/1347	regulation of macromolecule biosynthetic process	10556	2.48789e-10
miR-4699-3p	positive regulation of cellular process	48522	2.55899e-10
miR-129-5p/129ab-5p	transcription, DNA-dependent	6351	2.56011e-10
miR-101/101ab	regulation of macromolecule metabolic process	60255	2.57804e-10
miR-300/381/539-3p	positive regulation of nitrogen compound metabolic process	51173	2.58291e-10
miR-4698	regulation of cellular metabolic process	31323	2.59528e-10
miR-548n/570	regulation of cellular process	50794	2.72372e-10
miR-181abcd/4262	regulation of biological process	50789	2.72706e-10
miR-4699-3p	regulation of cellular process	50794	2.75514e-10
miR-519a/519bc-3p/291b-3p/1347	regulation of biological process	50789	2.7716e-10
miR-548d-3p/548acbz	macromolecule metabolic process	43170	2.78272e-10
miR-495/1192	regulation of gene expression	10468	2.83834e-10
miR-4666-3p	anatomical structure development	48856	2.85376e-10
miR-582-5p	regulation of cellular macromolecule biosynthetic process	2000112	2.9719e-10
miR-466i-3p/3941	regulation of cellular process	50794	2.98433e-10
miR-4666-3p	positive regulation of nitrogen compound metabolic process	51173	3.02383e-10
miR-148ab-3p/152	regulation of gene expression	10468	3.03605e-10
miR-3121-3p	regulation of primary metabolic process	80090	3.05348e-10
miR-3163	anatomical structure morphogenesis	9653	3.05748e-10
miR-3121-3p	positive regulation of cellular process	48522	3.08335e-10
miR-144	regulation of cellular metabolic process	31323	3.08719e-10
miR-548n/570	regulation of biosynthetic process	9889	3.14371e-10
miR-144	regulation of nitrogen compound metabolic process	51171	3.20719e-10
miR-148ab-3p/152	regulation of cellular metabolic process	31323	3.21672e-10
miR-374c/655	regulation of transcription, DNA-dependent	6355	3.22503e-10
miR-101/101ab	regulation of transcription, DNA-dependent	6355	3.299e-10
miR-4282	regulation of macromolecule biosynthetic process	10556	3.30094e-10
miR-300/381/539-3p	positive regulation of cellular metabolic process	31325	3.47498e-10
miR-656	regulation of biosynthetic process	9889	3.48867e-10
miR-548n/570	regulation of cellular biosynthetic process	31326	3.51456e-10
miR-450b-5p	regulation of nucleobase-containing compound metabolic process	19219	3.57236e-10
miR-181abcd/4262	regulation of metabolic process	19222	3.59248e-10
miR-1283	regulation of metabolic process	19222	3.63697e-10
miR-129-5p/129ab-5p	RNA biosynthetic process	32774	3.67806e-10
miR-3121-3p	regulation of transcription from RNA polymerase II promoter	6357	3.80418e-10
miR-93/93a/105/106a/291a-3p/294/295/302abcde/372/373/428/519a/520be/520acd-3p/1378/1420ac	cellular macromolecule metabolic process	44260	3.80736e-10
miR-548n/570	positive regulation of RNA metabolic process	51254	3.97574e-10
miR-4666-3p	positive regulation of biological process	48518	3.97715e-10
miR-3121-3p	regulation of biosynthetic process	9889	4.01775e-10
miR-3163	negative regulation of biosynthetic process	9890	4.03392e-10
miR-4282	regulation of cellular biosynthetic process	31326	4.05837e-10
miR-3925-3p	regulation of RNA metabolic process	51252	4.06628e-10
miR-570	regulation of primary metabolic process	80090	4.12888e-10
miR-132/212/212-3p	regulation of primary metabolic process	80090	4.21762e-10
miR-582-5p	regulation of nitrogen compound metabolic process	51171	4.27386e-10
miR-181abcd/4262	regulation of cellular macromolecule biosynthetic process	2000112	4.27502e-10
miR-3163	negative regulation of cellular biosynthetic process	31327	4.29509e-10
miR-4422	RNA biosynthetic process	32774	4.30799e-10
miR-466i-3p/3941	positive regulation of transcription, DNA-dependent	45893	4.3371e-10
miR-181abcd/4262	regulation of gene expression	10468	4.35506e-10
miR-548aeajamx	regulation of nitrogen compound metabolic process	51171	4.35933e-10
miR-1283	positive regulation of biosynthetic process	9891	4.3769e-10
miR-181abcd/4262	regulation of macromolecule biosynthetic process	10556	4.41909e-10
miR-548c-3p	regulation of nucleobase-containing compound metabolic process	19219	4.45718e-10
miR-548t/1643	regulation of metabolic process	19222	4.55e-10
miR-132/212/212-3p	regulation of nitrogen compound metabolic process	51171	4.55011e-10
miR-4789-3p	regulation of primary metabolic process	80090	4.56254e-10
miR-570	regulation of cellular biosynthetic process	31326	4.63988e-10
miR-4699-3p	regulation of cellular biosynthetic process	31326	4.67914e-10
miR-760-3p/1842	nucleosome assembly	6334	4.70899e-10
miR-3613-3p	positive regulation of cellular process	48522	4.72347e-10
miR-656	regulation of cellular biosynthetic process	31326	4.75099e-10
miR-548t/1643	positive regulation of RNA metabolic process	51254	4.76353e-10
miR-374c/655	regulation of cellular metabolic process	31323	4.77994e-10
miR-4666-3p	positive regulation of cellular metabolic process	31325	4.79221e-10
miR-17/17-5p/20ab/20b-5p/93/106ab/427/518a-3p/519d	regulation of biosynthetic process	9889	4.81494e-10
miR-4282	regulation of biosynthetic process	9889	5.16122e-10
miR-577	regulation of macromolecule metabolic process	60255	5.22617e-10
miR-466i-3p/3941	regulation of macromolecule metabolic process	60255	5.23064e-10
miR-3613-3p	regulation of biological process	50789	5.24647e-10
miR-4422	regulation of biosynthetic process	9889	5.27565e-10
miR-4282	regulation of RNA biosynthetic process	2001141	5.27903e-10
miR-4422	regulation of nitrogen compound metabolic process	51171	5.28437e-10
miR-374c/655	regulation of RNA biosynthetic process	2001141	5.38345e-10
miR-338-5p	regulation of cellular process	50794	5.38714e-10
miR-467f/4789-5p	developmental process	32502	5.43146e-10
miR-320abcd/4429	regulation of nucleobase-containing compound metabolic process	19219	5.51711e-10
miR-467f/4789-5p	regulation of metabolic process	19222	5.57645e-10
miR-132/212/212-3p	regulation of cellular metabolic process	31323	5.60589e-10
miR-623	regulation of cellular metabolic process	31323	5.62895e-10
miR-519a/519bc-3p/291b-3p/1347	regulation of nitrogen compound metabolic process	51171	5.68855e-10
miR-323/323-3p	regulation of cellular metabolic process	31323	5.76717e-10
miR-1283	positive regulation of macromolecule biosynthetic process	10557	5.77698e-10
miR-101/101ab	regulation of RNA biosynthetic process	2001141	5.79934e-10
miR-374ab	positive regulation of gene expression	10628	5.83446e-10
miR-128/128ab	regulation of cellular biosynthetic process	31326	6.04213e-10
miR-450b-5p	regulation of gene expression	10468	6.18299e-10
miR-4699-3p	regulation of biosynthetic process	9889	6.22731e-10
miR-4666-3p	RNA biosynthetic process	32774	6.24778e-10
miR-320abcd/4429	regulation of primary metabolic process	80090	6.32179e-10
miR-4282	regulation of macromolecule metabolic process	60255	6.52901e-10
miR-320abcd/4429	regulation of macromolecule metabolic process	60255	6.59945e-10
miR-144	regulation of biological process	50789	6.74873e-10
miR-548n/570	regulation of RNA biosynthetic process	2001141	6.76926e-10
miR-1283	RNA biosynthetic process	32774	6.77852e-10
miR-519a/519bc-3p/291b-3p/1347	regulation of transcription, DNA-dependent	6355	6.81466e-10
miR-518a-5p/520d-5p/524-5p	negative regulation of transcription, DNA-dependent	45892	6.82203e-10
miR-582-5p	regulation of cellular metabolic process	31323	7.02066e-10
miR-548t/1643	regulation of transcription from RNA polymerase II promoter	6357	7.06874e-10
miR-548a-3p/548ef/2285a	regulation of gene expression	10468	7.07619e-10
miR-101/101ab	regulation of cellular biosynthetic process	31326	7.15097e-10
miR-129-5p/129ab-5p	macromolecule biosynthetic process	9059	7.48546e-10
miR-466i-3p/3941	positive regulation of nucleobase-containing compound metabolic process	45935	7.54797e-10
miR-519a/519bc-3p/291b-3p/1347	regulation of RNA metabolic process	51252	7.54989e-10
miR-4803	regulation of gene expression	10468	7.68328e-10
miR-410/344de/344b-1-3p	positive regulation of cellular biosynthetic process	31328	7.74057e-10
miR-518a-5p/520d-5p/524-5p	negative regulation of RNA metabolic process	51253	7.84411e-10
miR-338-5p	RNA metabolic process	16070	7.92566e-10
miR-3121-3p	regulation of cell proliferation	42127	7.94194e-10
miR-495/1192	regulation of RNA metabolic process	51252	7.99266e-10
miR-132/212/212-3p	regulation of nucleobase-containing compound metabolic process	19219	8.09045e-10
miR-1283	nucleic acid metabolic process	90304	8.11832e-10
miR-4282	regulation of transcription, DNA-dependent	6355	8.14163e-10
miR-4698	negative regulation of gene expression	10629	8.19279e-10
miR-200bc/429/548a	positive regulation of gene expression	10628	8.23081e-10
miR-128/128ab	regulation of cellular macromolecule biosynthetic process	2000112	8.29766e-10
miR-320abcd/4429	regulation of biosynthetic process	9889	8.31857e-10
miR-570	negative regulation of macromolecule metabolic process	10605	8.43702e-10
miR-4699-3p	cellular developmental process	48869	8.45247e-10
miR-93/93a/105/106a/291a-3p/294/295/302abcde/372/373/428/519a/520be/520acd-3p/1378/1420ac	biological regulation	65007	8.47728e-10
miR-27abc/27a-3p	regulation of cellular metabolic process	31323	8.48883e-10
miR-548t/1643	positive regulation of transcription, DNA-dependent	45893	8.57274e-10
miR-4803	regulation of macromolecule biosynthetic process	10556	8.66133e-10
miR-3121-3p	regulation of cellular biosynthetic process	31326	8.73011e-10
miR-582-5p	regulation of macromolecule biosynthetic process	10556	8.84855e-10
miR-511	regulation of cellular macromolecule biosynthetic process	2000112	8.8734e-10
miR-548aaf	regulation of metabolic process	19222	8.94742e-10
miR-511	regulation of macromolecule biosynthetic process	10556	8.99275e-10
miR-128/128ab	regulation of nucleobase-containing compound metabolic process	19219	9.24107e-10
miR-577	positive regulation of macromolecule biosynthetic process	10557	9.2721e-10
miR-4699-3p	positive regulation of nitrogen compound metabolic process	51173	9.37042e-10
miR-570	regulation of biosynthetic process	9889	9.49895e-10
miR-3121-3p	regulation of cellular metabolic process	31323	9.59302e-10
miR-4422	regulation of gene expression	10468	9.81602e-10
miR-300/381/539-3p	cellular macromolecule biosynthetic process	34645	9.91426e-10
miR-450b-5p	regulation of nitrogen compound metabolic process	51171	1.0029e-09
miR-3121-3p	regulation of macromolecule biosynthetic process	10556	1.00694e-09
miR-4698	RNA biosynthetic process	32774	1.00818e-09
miR-300/381/539-3p	biological regulation	65007	1.01172e-09
miR-148ab-3p/152	regulation of transcription, DNA-dependent	6355	1.01184e-09
miR-320abcd/4429	regulation of cellular biosynthetic process	31326	1.01811e-09
miR-4699-3p	positive regulation of macromolecule biosynthetic process	10557	1.02028e-09
miR-466i-3p/3941	positive regulation of cellular biosynthetic process	31328	1.03534e-09
miR-1283	nucleobase-containing compound metabolic process	6139	1.03915e-09
miR-4699-3p	regulation of cellular macromolecule biosynthetic process	2000112	1.05357e-09
miR-3163	cellular macromolecule biosynthetic process	34645	1.05864e-09
miR-369-3p	system development	48731	1.06248e-09
miR-466i-3p/3941	regulation of cellular macromolecule biosynthetic process	2000112	1.06899e-09
miR-374c/655	regulation of RNA metabolic process	51252	1.0879e-09
miR-4666-3p	transcription, DNA-dependent	6351	1.08948e-09
miR-548d-3p/548acbz	nucleobase-containing compound metabolic process	6139	1.09024e-09
miR-548d-3p/548acbz	positive regulation of metabolic process	9893	1.10139e-09
miR-4699-3p	positive regulation of nucleobase-containing compound metabolic process	45935	1.1066e-09
miR-17/17-5p/20ab/20b-5p/93/106ab/427/518a-3p/519d	positive regulation of gene expression	10628	1.11169e-09
miR-548aeajamx	regulation of nucleobase-containing compound metabolic process	19219	1.11627e-09
miR-4719	regulation of metabolic process	19222	1.12961e-09
miR-3121-3p	regulation of nucleobase-containing compound metabolic process	19219	1.13224e-09
miR-3163	regulation of developmental process	50793	1.14016e-09
miR-4698	positive regulation of cellular metabolic process	31325	1.14566e-09
miR-548aaf	regulation of primary metabolic process	80090	1.15139e-09
miR-3121-3p	regulation of gene expression	10468	1.15193e-09
miR-128/128ab	regulation of biosynthetic process	9889	1.15384e-09
miR-4719	RNA metabolic process	16070	1.1795e-09
miR-519a/519bc-3p/291b-3p/1347	regulation of RNA biosynthetic process	2001141	1.18233e-09
miR-17/17-5p/20ab/20b-5p/93/106ab/427/518a-3p/519d	positive regulation of transcription, DNA-dependent	45893	1.20113e-09
miR-467f/4789-5p	transcription, DNA-dependent	6351	1.20343e-09
miR-577	regulation of nitrogen compound metabolic process	51171	1.20961e-09
miR-548aaf	regulation of macromolecule metabolic process	60255	1.2454e-09
miR-3925-3p	regulation of cellular macromolecule biosynthetic process	2000112	1.26493e-09
miR-128/128ab	regulation of nitrogen compound metabolic process	51171	1.27755e-09
miR-4699-3p	regulation of biological process	50789	1.28235e-09
miR-577	regulation of nucleobase-containing compound metabolic process	19219	1.29129e-09
miR-132/212/212-3p	regulation of macromolecule metabolic process	60255	1.29635e-09
miR-548d-3p/548acbz	regulation of biological process	50789	1.3073e-09
miR-548d-3p/548acbz	transcription, DNA-dependent	6351	1.30766e-09
miR-3925-3p	regulation of transcription, DNA-dependent	6355	1.31436e-09
miR-101/101ab	regulation of biosynthetic process	9889	1.32136e-09
miR-300/381/539-3p	RNA metabolic process	16070	1.33134e-09
miR-3925-3p	regulation of gene expression	10468	1.36997e-09
miR-467f/4789-5p	regulation of transcription from RNA polymerase II promoter	6357	1.38163e-09
miR-3613-3p	macromolecule metabolic process	43170	1.39639e-09
miR-4422	regulation of primary metabolic process	80090	1.40729e-09
miR-4282	RNA biosynthetic process	32774	1.41901e-09
miR-548c-3p	positive regulation of RNA metabolic process	51254	1.43154e-09
miR-520gh	regulation of gene expression	10468	1.44466e-09
miR-4789-3p	regulation of cellular metabolic process	31323	1.48928e-09
miR-4282	regulation of cellular metabolic process	31323	1.49549e-09
miR-548t/1643	positive regulation of transcription from RNA polymerase II promoter	45944	1.50604e-09
miR-4699-3p	positive regulation of cellular biosynthetic process	31328	1.5081e-09
miR-144	transcription, DNA-dependent	6351	1.53944e-09
miR-518a-5p/520d-5p/524-5p	cellular macromolecule biosynthetic process	34645	1.55904e-09
miR-181abcd/4262	biological regulation	65007	1.56756e-09
miR-320abcd/4429	regulation of nitrogen compound metabolic process	51171	1.57695e-09
miR-577	positive regulation of macromolecule metabolic process	10604	1.58711e-09
miR-4699-3p	regulation of gene expression	10468	1.5953e-09
miR-548t/1643	positive regulation of macromolecule biosynthetic process	10557	1.59565e-09
miR-4803	regulation of cellular macromolecule biosynthetic process	2000112	1.5979e-09
miR-548a-3p/548ef/2285a	regulation of macromolecule biosynthetic process	10556	1.60669e-09
miR-466i-3p/3941	positive regulation of nitrogen compound metabolic process	51173	1.60777e-09
miR-148ab-3p/152	regulation of RNA biosynthetic process	2001141	1.626e-09
miR-1283	positive regulation of cellular biosynthetic process	31328	1.64052e-09
miR-570	regulation of nitrogen compound metabolic process	51171	1.64272e-09
miR-374ab	positive regulation of transcription from RNA polymerase II promoter	45944	1.64933e-09
miR-450b-5p	regulation of RNA metabolic process	51252	1.68815e-09
miR-410/344de/344b-1-3p	regulation of nucleobase-containing compound metabolic process	19219	1.713e-09
miR-4422	regulation of RNA biosynthetic process	2001141	1.71811e-09
miR-4282	regulation of primary metabolic process	80090	1.74735e-09
miR-548c-3p	regulation of cellular metabolic process	31323	1.75568e-09
miR-3163	macromolecule biosynthetic process	9059	1.75988e-09
miR-3925-3p	regulation of RNA biosynthetic process	2001141	1.76713e-09
miR-548t/1643	positive regulation of gene expression	10628	1.77164e-09
miR-4699-3p	positive regulation of biosynthetic process	9891	1.79233e-09
miR-128/128ab	regulation of macromolecule biosynthetic process	10556	1.79747e-09
miR-17/17-5p/20ab/20b-5p/93/106ab/427/518a-3p/519d	positive regulation of biological process	48518	1.80332e-09
miR-577	positive regulation of metabolic process	9893	1.81017e-09
miR-450b-5p	nucleic acid metabolic process	90304	1.8303e-09
miR-466	regulation of transcription, DNA-dependent	6355	1.83487e-09
miR-4699-3p	regulation of RNA biosynthetic process	2001141	1.83842e-09
miR-4422	regulation of cellular biosynthetic process	31326	1.84946e-09
miR-582-5p	regulation of cellular biosynthetic process	31326	1.85354e-09
miR-548d-3p/548acbz	positive regulation of cellular process	48522	1.8661e-09
miR-4422	regulation of transcription, DNA-dependent	6355	1.88269e-09
miR-1283	transcription, DNA-dependent	6351	1.89591e-09
miR-495/1192	regulation of macromolecule metabolic process	60255	1.9219e-09
miR-410/344de/344b-1-3p	regulation of nitrogen compound metabolic process	51171	1.95431e-09
miR-410/344de/344b-1-3p	regulation of metabolic process	19222	1.96459e-09
miR-3925-3p	regulation of nucleobase-containing compound metabolic process	19219	2.03083e-09
miR-4698	regulation of primary metabolic process	80090	2.04035e-09
miR-513a-3p	regulation of RNA metabolic process	51252	2.04047e-09
miR-577	regulation of RNA metabolic process	51252	2.06775e-09
miR-148ab-3p/152	regulation of macromolecule metabolic process	60255	2.12123e-09
miR-495/1192	regulation of cellular macromolecule biosynthetic process	2000112	2.12323e-09
miR-548ah/3609	biological regulation	65007	2.12825e-09
miR-466i-3p/3941	regulation of biological process	50789	2.14264e-09
miR-4422	transcription, DNA-dependent	6351	2.19579e-09
miR-129-5p/129ab-5p	cellular macromolecule biosynthetic process	34645	2.23039e-09
miR-466i-3p/3941	regulation of transcription, DNA-dependent	6355	2.23995e-09
miR-200bc/429/548a	regulation of cellular process	50794	2.24103e-09
miR-3163	anatomical structure development	48856	2.24275e-09
miR-577	regulation of transcription, DNA-dependent	6355	2.24995e-09
miR-4803	regulation of biosynthetic process	9889	2.25888e-09
miR-548aaf	regulation of nucleobase-containing compound metabolic process	19219	2.27788e-09
miR-656	regulation of nucleobase-containing compound metabolic process	19219	2.27908e-09
miR-467f/4789-5p	positive regulation of RNA metabolic process	51254	2.3135e-09
miR-4699-3p	positive regulation of RNA metabolic process	51254	2.31824e-09
miR-518a-5p/520d-5p/524-5p	positive regulation of macromolecule metabolic process	10604	2.38749e-09
miR-320abcd/4429	transcription, DNA-dependent	6351	2.44221e-09
miR-466	regulation of RNA metabolic process	51252	2.44679e-09
miR-518a-5p/520d-5p/524-5p	macromolecule biosynthetic process	9059	2.48273e-09
miR-513a-3p	regulation of RNA biosynthetic process	2001141	2.51512e-09
miR-138/138ab	regulation of gene expression	10468	2.52047e-09
miR-3121-3p	positive regulation of biological process	48518	2.54886e-09
miR-570	regulation of nucleobase-containing compound metabolic process	19219	2.54939e-09
miR-3148	positive regulation of gene expression	10628	2.57813e-09
miR-3925-3p	regulation of macromolecule biosynthetic process	10556	2.57917e-09
miR-511	regulation of biosynthetic process	9889	2.59624e-09
miR-200bc/429/548a	regulation of developmental process	50793	2.64855e-09
miR-548ah/3609	regulation of biological process	50789	2.66211e-09
miR-656	regulation of cellular metabolic process	31323	2.67312e-09
miR-300/381/539-3p	embryonic morphogenesis	48598	2.71593e-09
miR-4699-3p	regulation of metabolic process	19222	2.72083e-09
miR-548c-3p	regulation of nitrogen compound metabolic process	51171	2.81125e-09
miR-200bc/429/548a	positive regulation of transcription, DNA-dependent	45893	2.87079e-09
miR-323/323-3p	regulation of primary metabolic process	80090	2.87132e-09
miR-548aeajamx	regulation of RNA metabolic process	51252	2.88104e-09
miR-1323/548o	regulation of RNA metabolic process	51252	2.90329e-09
miR-548a-3p/548ef/2285a	regulation of cellular macromolecule biosynthetic process	2000112	2.90796e-09
miR-466	regulation of RNA biosynthetic process	2001141	2.91595e-09
miR-148ab-3p/152	regulation of RNA metabolic process	51252	2.92391e-09
miR-101/101ab	RNA biosynthetic process	32774	2.93562e-09
miR-144	RNA biosynthetic process	32774	2.93798e-09
miR-1323/548o	regulation of gene expression	10468	2.9474e-09
miR-3163	regulation of biological process	50789	2.98979e-09
miR-582-5p	regulation of biosynthetic process	9889	2.99116e-09
miR-466i-3p/3941	positive regulation of RNA metabolic process	51254	2.9937e-09
miR-577	positive regulation of cellular metabolic process	31325	3.06076e-09
miR-548aeajamx	regulation of cellular metabolic process	31323	3.09402e-09
miR-4803	regulation of cellular biosynthetic process	31326	3.14438e-09
miR-320abcd/4429	regulation of transcription, DNA-dependent	6355	3.1601e-09
miR-577	positive regulation of cellular biosynthetic process	31328	3.22087e-09
miR-4666-3p	positive regulation of transcription from RNA polymerase II promoter	45944	3.24092e-09
miR-495/1192	regulation of nitrogen compound metabolic process	51171	3.24596e-09
miR-4699-3p	regulation of macromolecule metabolic process	60255	3.27905e-09
miR-300/381/539-3p	macromolecule biosynthetic process	9059	3.27957e-09
miR-548c-3p	positive regulation of gene expression	10628	3.30299e-09
miR-519a/519bc-3p/291b-3p/1347	biological regulation	65007	3.3512e-09
miR-548n/570	regulation of transcription, DNA-dependent	6355	3.38312e-09
miR-577	regulation of RNA biosynthetic process	2001141	3.38538e-09
miR-513a-3p	regulation of transcription, DNA-dependent	6355	3.39467e-09
miR-548t/1643	positive regulation of nucleobase-containing compound metabolic process	45935	3.39507e-09
miR-518a-5p/520d-5p/524-5p	nucleobase-containing compound metabolic process	6139	3.39665e-09
miR-4699-3p	positive regulation of metabolic process	9893	3.40638e-09
miR-466i-3p/3941	regulation of RNA biosynthetic process	2001141	3.41896e-09
miR-450b-5p	transcription, DNA-dependent	6351	3.44038e-09
miR-4699-3p	regulation of macromolecule biosynthetic process	10556	3.45525e-09
miR-4282	transcription, DNA-dependent	6351	3.46492e-09
miR-548ah/3609	regulation of cellular process	50794	3.46944e-09
miR-467f/4789-5p	positive regulation of macromolecule metabolic process	10604	3.48786e-09
miR-129-5p/129ab-5p	nucleobase-containing compound metabolic process	6139	3.52513e-09
miR-623	regulation of primary metabolic process	80090	3.53216e-09
miR-4698	nucleobase-containing compound metabolic process	6139	3.5462e-09
miR-300/381/539-3p	nucleic acid metabolic process	90304	3.5894e-09
miR-3121-3p	regulation of metabolic process	19222	3.59049e-09
miR-4698	positive regulation of cellular biosynthetic process	31328	3.6957e-09
miR-760-3p/1842	protein-DNA complex assembly	65004	3.71229e-09
miR-4789-3p	regulation of macromolecule biosynthetic process	10556	3.72901e-09
miR-1283	macromolecule metabolic process	43170	3.74359e-09
miR-4698	positive regulation of biosynthetic process	9891	3.80867e-09
miR-93/93a/105/106a/291a-3p/294/295/302abcde/372/373/428/519a/520be/520acd-3p/1378/1420ac	macromolecule metabolic process	43170	3.87437e-09
miR-692/4753-3p	positive regulation of transcription, DNA-dependent	45893	3.88171e-09
miR-200bc/429/548a	regulation of macromolecule metabolic process	60255	3.89112e-09
miR-4698	negative regulation of RNA metabolic process	51253	3.8953e-09
miR-200bc/429/548a	positive regulation of RNA metabolic process	51254	3.91044e-09
miR-692/4753-3p	regulation of transcription from RNA polymerase II promoter	6357	3.91579e-09
miR-582-5p	positive regulation of macromolecule metabolic process	10604	3.93953e-09
miR-3121-3p	regulation of nitrogen compound metabolic process	51171	3.9458e-09
miR-548n/570	positive regulation of macromolecule metabolic process	10604	3.96209e-09
miR-467f/4789-5p	biological regulation	65007	4.00773e-09
miR-466i-3p/3941	positive regulation of transcription from RNA polymerase II promoter	45944	4.02377e-09
miR-148ab-3p/152	regulation of primary metabolic process	80090	4.03046e-09
miR-466	positive regulation of biosynthetic process	9891	4.07348e-09
miR-4699-3p	positive regulation of biological process	48518	4.10656e-09
miR-511	regulation of cellular biosynthetic process	31326	4.1233e-09
miR-4698	negative regulation of cellular macromolecule biosynthetic process	2000113	4.1385e-09
miR-623	regulation of cellular biosynthetic process	31326	4.14574e-09
miR-466	regulation of biological process	50789	4.19913e-09
miR-4422	RNA metabolic process	16070	4.2074e-09
miR-495/1192	regulation of macromolecule biosynthetic process	10556	4.22332e-09
miR-4789-3p	regulation of cellular macromolecule biosynthetic process	2000112	4.22511e-09
miR-4699-3p	positive regulation of macromolecule metabolic process	10604	4.23391e-09
miR-320abcd/4429	regulation of RNA metabolic process	51252	4.23439e-09
miR-3163	negative regulation of cellular macromolecule biosynthetic process	2000113	4.26032e-09
miR-3121-3p	regulation of cellular macromolecule biosynthetic process	2000112	4.32727e-09
miR-3163	negative regulation of macromolecule biosynthetic process	10558	4.35906e-09
miR-466	regulation of cellular process	50794	4.3929e-09
miR-200bc/429/548a	regulation of multicellular organismal development	2000026	4.42753e-09
miR-548a-3p/548ef/2285a	regulation of transcription from RNA polymerase II promoter	6357	4.45227e-09
miR-656	regulation of cellular macromolecule biosynthetic process	2000112	4.45531e-09
miR-548n/570	regulation of biological process	50789	4.45702e-09
miR-4698	negative regulation of transcription, DNA-dependent	45892	4.47574e-09
miR-4699-3p	regulation of transcription, DNA-dependent	6355	4.48392e-09
miR-519a/519bc-3p/291b-3p/1347	regulation of macromolecule metabolic process	60255	4.51544e-09
miR-623	regulation of cellular process	50794	4.55629e-09
miR-374c/655	regulation of primary metabolic process	80090	4.58096e-09
miR-4699-3p	negative regulation of nucleobase-containing compound metabolic process	45934	4.60954e-09
miR-511	regulation of RNA metabolic process	51252	4.74763e-09
miR-577	regulation of primary metabolic process	80090	4.77067e-09
miR-4698	regulation of metabolic process	19222	4.87609e-09
miR-200bc/429/548a	regulation of primary metabolic process	80090	4.93265e-09
miR-495/1192	regulation of nucleobase-containing compound metabolic process	19219	4.97932e-09
miR-320abcd/4429	regulation of RNA biosynthetic process	2001141	4.99532e-09
miR-466i-3p/3941	regulation of RNA metabolic process	51252	5.07437e-09
miR-466	positive regulation of macromolecule biosynthetic process	10557	5.07606e-09
miR-656	regulation of nitrogen compound metabolic process	51171	5.1286e-09
miR-466i-3p/3941	regulation of cellular metabolic process	31323	5.16924e-09
miR-181abcd/4262	regulation of RNA metabolic process	51252	5.1741e-09
miR-1283	positive regulation of nitrogen compound metabolic process	51173	5.1977e-09
miR-518a-5p/520d-5p/524-5p	negative regulation of gene expression	10629	5.21548e-09
miR-369-3p	anatomical structure development	48856	5.22133e-09
miR-4699-3p	positive regulation of cellular metabolic process	31325	5.25496e-09
miR-577	positive regulation of biosynthetic process	9891	5.27005e-09
miR-466i-3p/3941	regulation of transcription from RNA polymerase II promoter	6357	5.29084e-09
miR-577	positive regulation of gene expression	10628	5.31973e-09
miR-548aaf	regulation of gene expression	10468	5.35181e-09
miR-338-5p	regulation of biological process	50789	5.41252e-09
miR-467f/4789-5p	negative regulation of cellular macromolecule biosynthetic process	2000113	5.64393e-09
miR-656	regulation of macromolecule biosynthetic process	10556	5.66942e-09
miR-1283	positive regulation of gene expression	10628	5.87566e-09
miR-623	regulation of biosynthetic process	9889	5.88391e-09
miR-3925-3p	regulation of nitrogen compound metabolic process	51171	5.91938e-09
miR-518a-5p/520d-5p/524-5p	macromolecule metabolic process	43170	5.92675e-09
miR-692/4753-3p	regulation of nucleobase-containing compound metabolic process	19219	5.94001e-09
miR-519a/519bc-3p/291b-3p/1347	regulation of primary metabolic process	80090	6.00018e-09
miR-1283	positive regulation of nucleobase-containing compound metabolic process	45935	6.05962e-09
miR-548aeajamx	regulation of cellular process	50794	6.11576e-09
miR-548aeajamx	regulation of gene expression	10468	6.13997e-09
miR-3163	positive regulation of transcription, DNA-dependent	45893	6.1417e-09
miR-519a/519bc-3p/291b-3p/1347	regulation of cellular metabolic process	31323	6.16704e-09
miR-623	regulation of cellular macromolecule biosynthetic process	2000112	6.24114e-09
miR-656	negative regulation of biological process	48519	6.30098e-09
miR-623	regulation of macromolecule metabolic process	60255	6.33401e-09
miR-548d-3p/548acbz	positive regulation of gene expression	10628	6.47498e-09
miR-200bc/429/548a	regulation of gene expression	10468	6.49305e-09
miR-450b-5p	RNA biosynthetic process	32774	6.58797e-09
miR-17/17-5p/20ab/20b-5p/93/106ab/427/518a-3p/519d	positive regulation of RNA metabolic process	51254	6.59329e-09
miR-548c-3p	positive regulation of transcription, DNA-dependent	45893	6.60718e-09
miR-410/344de/344b-1-3p	positive regulation of cellular metabolic process	31325	6.61317e-09
miR-561	regulation of macromolecule metabolic process	60255	6.67309e-09
miR-3163	regulation of cell differentiation	45595	6.68264e-09
miR-450b-5p	negative regulation of RNA metabolic process	51253	6.75546e-09
miR-548ah/3609	positive regulation of cellular process	48522	6.77764e-09
miR-1323/548o	regulation of RNA biosynthetic process	2001141	6.93163e-09
miR-519a/519bc-3p/291b-3p/1347	regulation of signaling	23051	7.01775e-09
miR-450b-5p	negative regulation of macromolecule metabolic process	10605	7.06043e-09
miR-181abcd/4262	regulation of cellular biosynthetic process	31326	7.13843e-09
miR-548c-3p	positive regulation of nucleobase-containing compound metabolic process	45935	7.14185e-09
miR-548c-3p	regulation of macromolecule metabolic process	60255	7.15459e-09
miR-200bc/429/548a	regulation of biological process	50789	7.16674e-09
miR-138/138ab	regulation of transcription, DNA-dependent	6355	7.17422e-09
miR-582-5p	regulation of cellular process	50794	7.20456e-09
miR-4699-3p	negative regulation of nitrogen compound metabolic process	51172	7.24826e-09
miR-513a-3p	regulation of nucleobase-containing compound metabolic process	19219	7.36168e-09
miR-577	positive regulation of transcription, DNA-dependent	45893	7.56404e-09
miR-4282	RNA metabolic process	16070	7.59142e-09
miR-467f/4789-5p	regulation of cell communication	10646	7.60942e-09
miR-138/138ab	regulation of RNA metabolic process	51252	7.62639e-09
miR-467f/4789-5p	anatomical structure morphogenesis	9653	7.63303e-09
miR-3163	positive regulation of gene expression	10628	7.66975e-09
miR-374c/655	transcription, DNA-dependent	6351	7.76581e-09
miR-692/4753-3p	regulation of nitrogen compound metabolic process	51171	7.77896e-09
miR-548t/1643	positive regulation of nitrogen compound metabolic process	51173	7.86039e-09
miR-300/381/539-3p	negative regulation of transcription, DNA-dependent	45892	7.95043e-09
miR-410/344de/344b-1-3p	regulation of transcription from RNA polymerase II promoter	6357	7.95706e-09
miR-548a-3p/548ef/2285a	regulation of biosynthetic process	9889	7.99802e-09
miR-200bc/429/548a	regulation of cellular metabolic process	31323	8.12311e-09
miR-495/1192	regulation of RNA biosynthetic process	2001141	8.15989e-09
miR-548a-3p/548ef/2285a	regulation of cellular biosynthetic process	31326	8.17883e-09
miR-128/128ab	regulation of cellular metabolic process	31323	8.3905e-09
miR-582-5p	regulation of metabolic process	19222	8.41633e-09
miR-760-3p/1842	nucleosome organization	34728	8.43455e-09
miR-4699-3p	positive regulation of transcription, DNA-dependent	45893	8.49904e-09
miR-144	regulation of metabolic process	19222	8.50185e-09
miR-138/138ab	regulation of cellular macromolecule biosynthetic process	2000112	8.57329e-09
miR-577	regulation of cellular metabolic process	31323	8.66415e-09
miR-450b-5p	negative regulation of nucleobase-containing compound metabolic process	45934	8.72802e-09
miR-33a-3p/365/365-3p	regulation of gene expression	10468	8.72809e-09
miR-466i-3p/3941	positive regulation of gene expression	10628	8.75136e-09
miR-93/93a/105/106a/291a-3p/294/295/302abcde/372/373/428/519a/520be/520acd-3p/1378/1420ac	cellular macromolecule biosynthetic process	34645	8.76272e-09
miR-300/381/539-3p	nucleobase-containing compound metabolic process	6139	8.8247e-09
miR-204/204b/211	positive regulation of macromolecule metabolic process	10604	8.82722e-09
miR-4724-5p	regulation of nucleobase-containing compound metabolic process	19219	8.83053e-09
miR-3163	positive regulation of transcription from RNA polymerase II promoter	45944	8.95367e-09
miR-548n/570	positive regulation of gene expression	10628	9.04743e-09
miR-495/1192	regulation of transcription, DNA-dependent	6355	9.04814e-09
miR-1323/548o	regulation of transcription, DNA-dependent	6355	9.05104e-09
miR-467f/4789-5p	RNA biosynthetic process	32774	9.08317e-09
miR-132/212/212-3p	regulation of metabolic process	19222	9.23815e-09
miR-3148	positive regulation of transcription, DNA-dependent	45893	9.31393e-09
miR-570	regulation of RNA metabolic process	51252	9.35707e-09
miR-548aaf	regulation of nitrogen compound metabolic process	51171	9.41549e-09
miR-3163	positive regulation of RNA metabolic process	51254	9.45265e-09
miR-466i-3p/3941	biological regulation	65007	9.50587e-09
miR-300/381/539-3p	negative regulation of gene expression	10629	9.74758e-09
miR-519a/519bc-3p/291b-3p/1347	negative regulation of cellular process	48523	9.90725e-09
miR-513a-3p	regulation of macromolecule metabolic process	60255	9.91454e-09
miR-450b-5p	regulation of macromolecule metabolic process	60255	9.97618e-09
miR-495/1192	regulation of cellular metabolic process	31323	1.00986e-08
miR-467f/4789-5p	negative regulation of cellular biosynthetic process	31327	1.02496e-08
miR-656	regulation of cellular process	50794	1.02598e-08
miR-570	negative regulation of cellular metabolic process	31324	1.02718e-08
miR-300/381/539-3p	negative regulation of nucleobase-containing compound metabolic process	45934	1.0289e-08
miR-138/138ab	regulation of cellular biosynthetic process	31326	1.03831e-08
miR-467f/4789-5p	regulation of signaling	23051	1.04554e-08
miR-323/323-3p	regulation of metabolic process	19222	1.05498e-08
miR-3925-3p	regulation of cellular biosynthetic process	31326	1.06923e-08
miR-148ab-3p/152	regulation of cellular macromolecule biosynthetic process	2000112	1.07316e-08
miR-138/138ab	regulation of RNA biosynthetic process	2001141	1.08663e-08
miR-4699-3p	regulation of multicellular organismal development	2000026	1.08756e-08
miR-1323/548o	regulation of cellular macromolecule biosynthetic process	2000112	1.09748e-08
miR-1283	positive regulation of macromolecule metabolic process	10604	1.09827e-08
miR-200bc/429/548a	positive regulation of transcription from RNA polymerase II promoter	45944	1.10707e-08
miR-466i-3p/3941	regulation of primary metabolic process	80090	1.11165e-08
miR-17/17-5p/20ab/20b-5p/93/106ab/427/518a-3p/519d	regulation of signaling	23051	1.13375e-08
miR-4698	cellular macromolecule biosynthetic process	34645	1.14665e-08
miR-466i-3p/3941	regulation of nucleobase-containing compound metabolic process	19219	1.1495e-08
miR-3163	regulation of multicellular organismal development	2000026	1.15251e-08
miR-656	regulation of primary metabolic process	80090	1.16481e-08
miR-300/381/539-3p	cellular macromolecule metabolic process	44260	1.17208e-08
miR-450b-5p	negative regulation of nitrogen compound metabolic process	51172	1.17608e-08
miR-466i-3p/3941	regulation of nitrogen compound metabolic process	51171	1.17971e-08
miR-450b-5p	regulation of cellular macromolecule biosynthetic process	2000112	1.19713e-08
miR-1283	cellular nitrogen compound metabolic process	34641	1.20299e-08
miR-101/101ab	regulation of cellular process	50794	1.24729e-08
miR-4698	negative regulation of macromolecule biosynthetic process	10558	1.25677e-08
miR-692/4753-3p	regulation of RNA metabolic process	51252	1.27148e-08
miR-1283	positive regulation of transcription, DNA-dependent	45893	1.27416e-08
miR-3148	positive regulation of nitrogen compound metabolic process	51173	1.27465e-08
miR-1283	positive regulation of RNA metabolic process	51254	1.2768e-08
miR-3148	regulation of cellular macromolecule biosynthetic process	2000112	1.27875e-08
miR-623	regulation of metabolic process	19222	1.28339e-08
miR-4698	macromolecule biosynthetic process	9059	1.29191e-08
miR-4699-3p	positive regulation of gene expression	10628	1.297e-08
miR-548aeajamx	regulation of primary metabolic process	80090	1.2989e-08
miR-4796-3p	regulation of cellular macromolecule biosynthetic process	2000112	1.31539e-08
miR-4698	macromolecule metabolic process	43170	1.31765e-08
miR-467f/4789-5p	embryonic morphogenesis	48598	1.31905e-08
miR-623	regulation of macromolecule biosynthetic process	10556	1.32453e-08
miR-607	regulation of cellular macromolecule biosynthetic process	2000112	1.32594e-08
miR-548c-3p	positive regulation of metabolic process	9893	1.3331e-08
miR-3148	positive regulation of metabolic process	9893	1.33458e-08
miR-300/381/539-3p	anatomical structure morphogenesis	9653	1.34721e-08
miR-466i-3p/3941	regulation of gene expression	10468	1.34737e-08
miR-520gh	regulation of macromolecule biosynthetic process	10556	1.34773e-08
miR-320abcd/4429	regulation of cellular process	50794	1.35345e-08
miR-518a-5p/520d-5p/524-5p	positive regulation of cellular metabolic process	31325	1.35487e-08
miR-200bc/429/548a	regulation of transcription, DNA-dependent	6355	1.36592e-08
miR-3163	negative regulation of nucleobase-containing compound metabolic process	45934	1.36655e-08
miR-467f/4789-5p	negative regulation of macromolecule biosynthetic process	10558	1.37686e-08
miR-200bc/429/548a	regulation of RNA metabolic process	51252	1.38488e-08
miR-148ab-3p/152	biological regulation	65007	1.38901e-08
miR-144	biological regulation	65007	1.39868e-08
miR-200bc/429/548a	regulation of RNA biosynthetic process	2001141	1.39892e-08
miR-466	positive regulation of cellular biosynthetic process	31328	1.40552e-08
miR-607	regulation of macromolecule biosynthetic process	10556	1.41722e-08
miR-519a/519bc-3p/291b-3p/1347	regulation of metabolic process	19222	1.41999e-08
miR-3121-3p	negative regulation of cell proliferation	8285	1.42297e-08
miR-582-5p	positive regulation of metabolic process	9893	1.4268e-08
miR-3925-3p	regulation of biosynthetic process	9889	1.45323e-08
miR-518a-5p/527	regulation of gene expression	10468	1.456e-08
miR-181abcd/4262	regulation of biosynthetic process	9889	1.45772e-08
miR-519a/519bc-3p/291b-3p/1347	negative regulation of gene expression	10629	1.46187e-08
miR-300/381/539-3p	negative regulation of nitrogen compound metabolic process	51172	1.46494e-08
miR-3163	negative regulation of nitrogen compound metabolic process	51172	1.46756e-08
miR-582-5p	transcription, DNA-dependent	6351	1.47232e-08
miR-623	anatomical structure morphogenesis	9653	1.4787e-08
miR-450b-5p	positive regulation of transcription from RNA polymerase II promoter	45944	1.47992e-08
miR-548an	regulation of cellular macromolecule biosynthetic process	2000112	1.4907e-08
miR-374ab	positive regulation of transcription, DNA-dependent	45893	1.4923e-08
miR-27abc/27a-3p	regulation of metabolic process	19222	1.50105e-08
miR-22/22-3p	regulation of transforming growth factor beta receptor signaling pathway	17015	1.50811e-08
miR-548d-3p/548acbz	positive regulation of RNA metabolic process	51254	1.54378e-08
miR-548c-3p	positive regulation of nitrogen compound metabolic process	51173	1.54577e-08
miR-300/381/539-3p	negative regulation of cellular macromolecule biosynthetic process	2000113	1.54785e-08
miR-132/212/212-3p	regulation of cellular macromolecule biosynthetic process	2000112	1.55899e-08
miR-148ab-3p/152	regulation of biological process	50789	1.55961e-08
miR-374c/655	positive regulation of cellular metabolic process	31325	1.56524e-08
miR-148ab-3p/152	regulation of macromolecule biosynthetic process	10556	1.56826e-08
miR-3148	regulation of cellular metabolic process	31323	1.576e-08
miR-518a-5p/527	regulation of cellular macromolecule biosynthetic process	2000112	1.57825e-08
miR-4803	negative regulation of macromolecule biosynthetic process	10558	1.60861e-08
miR-1323/548o	regulation of macromolecule biosynthetic process	10556	1.61839e-08
miR-138/138ab	regulation of biosynthetic process	9889	1.63734e-08
miR-570	negative regulation of metabolic process	9892	1.63838e-08
miR-22/22-3p	regulation of transmembrane receptor protein serine/threonine kinase signaling pathway	90092	1.66207e-08
miR-511	regulation of transcription, DNA-dependent	6355	1.67866e-08
miR-467f/4789-5p	negative regulation of nucleobase-containing compound metabolic process	45934	1.67974e-08
miR-300/381/539-3p	negative regulation of macromolecule biosynthetic process	10558	1.6838e-08
miR-4698	negative regulation of cellular biosynthetic process	31327	1.69431e-08
miR-570	regulation of transcription from RNA polymerase II promoter	6357	1.69635e-08
miR-548n/570	positive regulation of nucleobase-containing compound metabolic process	45935	1.69763e-08
miR-17/17-5p/20ab/20b-5p/93/106ab/427/518a-3p/519d	positive regulation of macromolecule biosynthetic process	10557	1.70319e-08
miR-186	regulation of nucleobase-containing compound metabolic process	19219	1.70732e-08
miR-466	positive regulation of nitrogen compound metabolic process	51173	1.70792e-08
miR-548c-3p	regulation of transcription from RNA polymerase II promoter	6357	1.71678e-08
miR-467f/4789-5p	negative regulation of biosynthetic process	9890	1.71882e-08
miR-132/212/212-3p	regulation of cellular biosynthetic process	31326	1.74649e-08
miR-181abcd/4262	regulation of transcription, DNA-dependent	6355	1.76362e-08
miR-548c-3p	positive regulation of cellular metabolic process	31325	1.77743e-08
miR-4282	regulation of metabolic process	19222	1.79213e-08
miR-129-5p/129ab-5p	nitrogen compound metabolic process	6807	1.79496e-08
miR-582-5p	RNA biosynthetic process	32774	1.80388e-08
miR-4698	positive regulation of transcription from RNA polymerase II promoter	45944	1.82154e-08
miR-101/101ab	transcription, DNA-dependent	6351	1.85459e-08
miR-513a-3p	regulation of nitrogen compound metabolic process	51171	1.86745e-08
miR-101/101ab	regulation of metabolic process	19222	1.86927e-08
miR-513a-3p	regulation of cellular metabolic process	31323	1.87879e-08
miR-204/204b/211	regulation of cellular metabolic process	31323	1.8953e-08
miR-3163	negative regulation of cellular process	48523	1.91789e-08
miR-656	negative regulation of cellular process	48523	1.91914e-08
miR-692/4753-3p	positive regulation of transcription from RNA polymerase II promoter	45944	1.92457e-08
miR-3148	positive regulation of macromolecule metabolic process	10604	1.92768e-08
miR-3148	positive regulation of macromolecule biosynthetic process	10557	1.9306e-08
miR-4803	regulation of RNA metabolic process	51252	1.93889e-08
miR-323/323-3p	regulation of nucleobase-containing compound metabolic process	19219	1.93918e-08
miR-4724-5p	regulation of RNA metabolic process	51252	1.94352e-08
miR-466	positive regulation of nucleobase-containing compound metabolic process	45935	1.95671e-08
miR-520gh	regulation of RNA metabolic process	51252	1.96918e-08
miR-3148	positive regulation of nucleobase-containing compound metabolic process	45935	1.97307e-08
miR-130ac/301ab/301b/301b-3p/454/721/4295/3666	regulation of cellular process	50794	1.97866e-08
miR-204/204b/211	regulation of cellular process	50794	1.98544e-08
miR-450b-5p	nucleobase-containing compound metabolic process	6139	1.98548e-08
miR-561	regulation of cellular macromolecule biosynthetic process	2000112	1.99312e-08
miR-570	negative regulation of cellular macromolecule biosynthetic process	2000113	2.04496e-08
miR-4789-3p	regulation of metabolic process	19222	2.05868e-08
miR-4643	regulation of primary metabolic process	80090	2.06078e-08
miR-4796-3p	regulation of metabolic process	19222	2.06787e-08
miR-548d-3p/548acbz	biological regulation	65007	2.0855e-08
miR-3163	cellular macromolecule metabolic process	44260	2.0953e-08
miR-4719	nucleic acid metabolic process	90304	2.10561e-08
miR-4698	regulation of transcription from RNA polymerase II promoter	6357	2.14677e-08
miR-548an	regulation of macromolecule biosynthetic process	10556	2.15007e-08
miR-144	tube formation	35148	2.15077e-08
miR-548c-3p	positive regulation of transcription from RNA polymerase II promoter	45944	2.17156e-08
miR-132/212/212-3p	positive regulation of transcription from RNA polymerase II promoter	45944	2.18064e-08
miR-518a-5p/520d-5p/524-5p	anatomical structure development	48856	2.19353e-08
miR-520gh	regulation of cellular macromolecule biosynthetic process	2000112	2.19777e-08
miR-548t/1643	negative regulation of cellular macromolecule biosynthetic process	2000113	2.2287e-08
miR-518a-5p/520d-5p/524-5p	negative regulation of cellular macromolecule biosynthetic process	2000113	2.25323e-08
miR-548g	regulation of gene expression	10468	2.25838e-08
miR-93/93a/105/106a/291a-3p/294/295/302abcde/372/373/428/519a/520be/520acd-3p/1378/1420ac	macromolecule biosynthetic process	9059	2.27355e-08
miR-4789-3p	regulation of gene expression	10468	2.27376e-08
miR-4803	negative regulation of cellular macromolecule biosynthetic process	2000113	2.29033e-08
miR-467f/4789-5p	negative regulation of nitrogen compound metabolic process	51172	2.30624e-08
miR-4698	negative regulation of nucleobase-containing compound metabolic process	45934	2.31005e-08
miR-138/138ab	regulation of macromolecule biosynthetic process	10556	2.31401e-08
miR-338-5p	positive regulation of transcription from RNA polymerase II promoter	45944	2.35564e-08
miR-1283	positive regulation of metabolic process	9893	2.36229e-08
miR-139-5p	regulation of gene expression	10468	2.37606e-08
miR-511	regulation of RNA biosynthetic process	2001141	2.37825e-08
miR-518a-5p/520d-5p/524-5p	positive regulation of metabolic process	9893	2.4093e-08
miR-466	biological regulation	65007	2.43548e-08
miR-4724-5p	regulation of nitrogen compound metabolic process	51171	2.43999e-08
miR-450b-5p	negative regulation of cellular metabolic process	31324	2.45637e-08
miR-200bc/429/548a	regulation of cellular macromolecule biosynthetic process	2000112	2.46846e-08
miR-4699-3p	negative regulation of cellular biosynthetic process	31327	2.4828e-08
miR-607	regulation of gene expression	10468	2.48303e-08
miR-450b-5p	regulation of transcription, DNA-dependent	6355	2.48672e-08
miR-132/212/212-3p	regulation of biosynthetic process	9889	2.50613e-08
miR-144	enzyme linked receptor protein signaling pathway	7167	2.51264e-08
miR-450b-5p	negative regulation of gene expression	10629	2.51469e-08
miR-1283	positive regulation of cellular metabolic process	31325	2.55104e-08
miR-3148	positive regulation of RNA metabolic process	51254	2.55732e-08
miR-3121-3p	regulation of signal transduction	9966	2.56162e-08
miR-17/17-5p/20ab/20b-5p/93/106ab/427/518a-3p/519d	regulation of signal transduction	9966	2.57289e-08
miR-582-5p	regulation of biological process	50789	2.57441e-08
miR-3121-3p	developmental process	32502	2.60324e-08
miR-656	regulation of metabolic process	19222	2.61695e-08
miR-518a-5p/527	regulation of macromolecule biosynthetic process	10556	2.61943e-08
miR-128/128ab	regulation of cellular process	50794	2.62416e-08
miR-548c-3p	positive regulation of macromolecule biosynthetic process	10557	2.64409e-08
miR-4796-3p	regulation of nucleobase-containing compound metabolic process	19219	2.66486e-08
miR-623	regulation of gene expression	10468	2.67568e-08
miR-374c/655	positive regulation of macromolecule biosynthetic process	10557	2.6924e-08
miR-519a/519bc-3p/291b-3p/1347	regulation of signal transduction	9966	2.70929e-08
miR-548n/570	positive regulation of transcription, DNA-dependent	45893	2.71904e-08
miR-4699-3p	regulation of developmental process	50793	2.72173e-08
miR-692/4753-3p	positive regulation of RNA metabolic process	51254	2.72174e-08
miR-518a-5p/520d-5p/524-5p	anatomical structure morphogenesis	9653	2.72785e-08
miR-467f/4789-5p	positive regulation of biosynthetic process	9891	2.74843e-08
miR-760-3p/1842	protein-DNA complex subunit organization	71824	2.77686e-08
miR-450b-5p	negative regulation of cellular macromolecule biosynthetic process	2000113	2.78182e-08
miR-148ab-3p/152	regulation of cellular process	50794	2.79019e-08
miR-519a/519bc-3p/291b-3p/1347	regulation of cellular biosynthetic process	31326	2.79473e-08
miR-495/1192	regulation of primary metabolic process	80090	2.82122e-08
miR-582-5p	regulation of RNA metabolic process	51252	2.86241e-08
miR-4282	cellular macromolecule metabolic process	44260	2.86876e-08
miR-519a/519bc-3p/291b-3p/1347	RNA biosynthetic process	32774	2.87443e-08
miR-3145-3p	transcription, DNA-dependent	6351	2.87592e-08
miR-200bc/429/548a	positive regulation of macromolecule biosynthetic process	10557	2.88163e-08
miR-548n/570	transcription, DNA-dependent	6351	2.89884e-08
miR-495/1192	RNA biosynthetic process	32774	2.9057e-08
miR-518a-5p/520d-5p/524-5p	negative regulation of nucleobase-containing compound metabolic process	45934	2.91006e-08
miR-519a/519bc-3p/291b-3p/1347	positive regulation of transcription, DNA-dependent	45893	2.94252e-08
miR-3121-3p	cellular developmental process	48869	2.94352e-08
miR-548c-3p	regulation of primary metabolic process	80090	2.97485e-08
miR-200bc/429/548a	positive regulation of nucleobase-containing compound metabolic process	45935	2.98009e-08
miR-186	regulation of nitrogen compound metabolic process	51171	3.00945e-08
miR-300/381/539-3p	negative regulation of RNA metabolic process	51253	3.02254e-08
miR-561	regulation of macromolecule biosynthetic process	10556	3.03965e-08
miR-582-5p	positive regulation of transcription from RNA polymerase II promoter	45944	3.06312e-08
miR-545/3065/3065-5p	positive regulation of gene expression	10628	3.07251e-08
miR-3714	positive regulation of transcription from RNA polymerase II promoter	45944	3.07989e-08
miR-4699-3p	negative regulation of cellular metabolic process	31324	3.08133e-08
miR-513a-3p	regulation of primary metabolic process	80090	3.10272e-08
miR-3613-3p	positive regulation of biological process	48518	3.13454e-08
miR-93/93a/105/106a/291a-3p/294/295/302abcde/372/373/428/519a/520be/520acd-3p/1378/1420ac	RNA metabolic process	16070	3.13756e-08
miR-4698	negative regulation of biosynthetic process	9890	3.17727e-08
miR-548aeajamx	positive regulation of macromolecule metabolic process	10604	3.18204e-08
miR-374c/655	negative regulation of gene expression	10629	3.1851e-08
miR-548c-3p	positive regulation of macromolecule metabolic process	10604	3.19033e-08
miR-4803	negative regulation of cellular biosynthetic process	31327	3.20002e-08
miR-374ab	positive regulation of RNA metabolic process	51254	3.22487e-08
miR-148ab-3p/152	positive regulation of cellular process	48522	3.24751e-08
miR-518a-5p/520d-5p/524-5p	cellular developmental process	48869	3.25923e-08
miR-181abcd/4262	regulation of RNA biosynthetic process	2001141	3.28956e-08
miR-548g	regulation of macromolecule biosynthetic process	10556	3.30404e-08
miR-3121-3p	regulation of cellular process	50794	3.31259e-08
miR-153	negative regulation of cellular process	48523	3.33453e-08
miR-338-5p	nucleobase-containing compound metabolic process	6139	3.34596e-08
miR-4422	embryo development	9790	3.37142e-08
miR-4775	regulation of macromolecule metabolic process	60255	3.37766e-08
miR-3163	negative regulation of cellular metabolic process	31324	3.39252e-08
miR-450b-5p	regulation of macromolecule biosynthetic process	10556	3.39971e-08
miR-4698	negative regulation of nitrogen compound metabolic process	51172	3.40465e-08
miR-495/1192	negative regulation of cellular process	48523	3.41374e-08
miR-132/212/212-3p	regulation of macromolecule biosynthetic process	10556	3.42652e-08
miR-4796-3p	regulation of macromolecule biosynthetic process	10556	3.43189e-08
miR-128/128ab	regulation of primary metabolic process	80090	3.46769e-08
miR-17/17-5p/20ab/20b-5p/93/106ab/427/518a-3p/519d	positive regulation of metabolic process	9893	3.47368e-08
miR-4796-3p	positive regulation of cellular process	48522	3.49476e-08
miR-4699-3p	developmental process	32502	3.50092e-08
miR-467f/4789-5p	positive regulation of nucleobase-containing compound metabolic process	45935	3.50823e-08
miR-548n/570	positive regulation of metabolic process	9893	3.51207e-08
miR-128/128ab	regulation of multicellular organismal development	2000026	3.59745e-08
miR-139-5p	RNA metabolic process	16070	3.60339e-08
miR-3145-3p	RNA biosynthetic process	32774	3.62143e-08
miR-181abcd/4262	regulation of nucleobase-containing compound metabolic process	19219	3.63964e-08
miR-548d-3p/548acbz	positive regulation of cellular metabolic process	31325	3.64226e-08
miR-3163	biological regulation	65007	3.66324e-08
miR-410/344de/344b-1-3p	regulation of cellular metabolic process	31323	3.70195e-08
miR-450b-5p	regulation of cellular metabolic process	31323	3.71795e-08
miR-548n/570	positive regulation of nitrogen compound metabolic process	51173	3.79107e-08
miR-450b-5p	regulation of RNA biosynthetic process	2001141	3.79992e-08
miR-3148	regulation of nucleobase-containing compound metabolic process	19219	3.80879e-08
miR-3177-5p	regulation of cellular macromolecule biosynthetic process	2000112	3.84446e-08
miR-548an	regulation of gene expression	10468	3.8452e-08
miR-4789-3p	regulation of biosynthetic process	9889	3.87408e-08
miR-511	regulation of macromolecule metabolic process	60255	3.88989e-08
miR-1283	nitrogen compound metabolic process	6807	3.9518e-08
miR-323/323-3p	regulation of nitrogen compound metabolic process	51171	3.96358e-08
miR-577	positive regulation of cellular process	48522	3.96431e-08
miR-148ab-3p/152	regulation of biosynthetic process	9889	4.01238e-08
miR-4666-3p	insulin receptor signaling pathway	8286	4.01245e-08
miR-4796-3p	regulation of cellular metabolic process	31323	4.01753e-08
miR-410/344de/344b-1-3p	positive regulation of cellular process	48522	4.01812e-08
miR-374c/655	negative regulation of nucleobase-containing compound metabolic process	45934	4.03603e-08
miR-548an	regulation of macromolecule metabolic process	60255	4.05216e-08
miR-582-5p	regulation of RNA biosynthetic process	2001141	4.07405e-08
miR-692/4753-3p	regulation of transcription, DNA-dependent	6355	4.11465e-08
miR-374c/655	positive regulation of metabolic process	9893	4.12215e-08
miR-511	regulation of nucleobase-containing compound metabolic process	19219	4.14472e-08
miR-577	positive regulation of RNA metabolic process	51254	4.19387e-08
miR-582-5p	regulation of transcription from RNA polymerase II promoter	6357	4.20885e-08
miR-582-5p	negative regulation of macromolecule metabolic process	10605	4.20885e-08
miR-139-5p	RNA biosynthetic process	32774	4.22728e-08
miR-656	regulation of macromolecule metabolic process	60255	4.23628e-08
miR-607	regulation of RNA metabolic process	51252	4.24113e-08
miR-129-5p/129ab-5p	cellular nitrogen compound metabolic process	34641	4.27075e-08
miR-548ah/3609	positive regulation of biological process	48518	4.30311e-08
miR-548aaf	regulation of RNA metabolic process	51252	4.3217e-08
miR-374c/655	positive regulation of cellular biosynthetic process	31328	4.32247e-08
miR-548n/570	RNA biosynthetic process	32774	4.38004e-08
miR-4643	regulation of macromolecule biosynthetic process	10556	4.3872e-08
miR-450b-5p	regulation of transcription from RNA polymerase II promoter	6357	4.392e-08
miR-548aeajamx	cellular macromolecule metabolic process	44260	4.39498e-08
miR-548t/1643	enzyme linked receptor protein signaling pathway	7167	4.44349e-08
miR-4803	regulation of transcription, DNA-dependent	6355	4.45886e-08
miR-200bc/429/548a	regulation of nucleobase-containing compound metabolic process	19219	4.47477e-08
miR-548n/570	positive regulation of macromolecule biosynthetic process	10557	4.49536e-08
miR-466i-3p/3941	positive regulation of metabolic process	9893	4.50527e-08
miR-548abakhjiwy/548abcd-5p/559	regulation of gene expression	10468	4.52548e-08
miR-1825	biological regulation	65007	4.53706e-08
miR-582-5p	positive regulation of cellular metabolic process	31325	4.53755e-08
miR-374c/655	positive regulation of nitrogen compound metabolic process	51173	4.54468e-08
miR-4775	regulation of gene expression	10468	4.5725e-08
miR-3613-3p	cellular biosynthetic process	44249	4.59013e-08
miR-181abcd/4262	regulation of signaling	23051	4.62211e-08
miR-450b-5p	negative regulation of metabolic process	9892	4.62782e-08
miR-323/323-3p	regulation of cellular macromolecule biosynthetic process	2000112	4.65223e-08
miR-519a/519bc-3p/291b-3p/1347	transcription, DNA-dependent	6351	4.68033e-08
miR-548d-3p/548acbz	negative regulation of RNA metabolic process	51253	4.69344e-08
miR-3925-3p	regulation of macromolecule metabolic process	60255	4.79109e-08
miR-128/128ab	regulation of transcription, DNA-dependent	6355	4.80009e-08
miR-3148	positive regulation of cellular metabolic process	31325	4.80181e-08
miR-3613-3p	biological regulation	65007	4.8065e-08
miR-144	anatomical structure morphogenesis	9653	4.80781e-08
miR-548d-3p/548acbz	regulation of transcription from RNA polymerase II promoter	6357	4.82434e-08
miR-148ab-3p/152	regulation of cellular biosynthetic process	31326	4.83442e-08
miR-519a/519bc-3p/291b-3p/1347	regulation of biosynthetic process	9889	4.8366e-08
miR-374c/655	positive regulation of nucleobase-containing compound metabolic process	45935	4.84313e-08
miR-561	regulation of gene expression	10468	4.84409e-08
miR-374c/655	positive regulation of transcription, DNA-dependent	45893	4.84849e-08
miR-4803	negative regulation of biosynthetic process	9890	4.85408e-08
miR-4643	regulation of cellular macromolecule biosynthetic process	2000112	4.85932e-08
miR-148ab-3p/152	positive regulation of biological process	48518	4.92118e-08
miR-548n/570	regulation of transcription from RNA polymerase II promoter	6357	4.92144e-08
miR-4699-3p	negative regulation of biosynthetic process	9890	4.93425e-08
miR-518a-5p/520d-5p/524-5p	negative regulation of nitrogen compound metabolic process	51172	4.94445e-08
miR-4724-5p	regulation of cellular metabolic process	31323	4.96228e-08
miR-369-3p	regulation of nucleobase-containing compound metabolic process	19219	4.96882e-08
miR-17/17-5p/20ab/20b-5p/93/106ab/427/518a-3p/519d	regulation of response to stimulus	48583	4.98117e-08
miR-450b-5p	negative regulation of transcription, DNA-dependent	45892	5.00649e-08
miR-3163	developmental process	32502	5.0276e-08
miR-323/323-3p	regulation of gene expression	10468	5.02835e-08
miR-3163	positive regulation of nucleobase-containing compound metabolic process	45935	5.03348e-08
miR-495/1192	regulation of metabolic process	19222	5.04179e-08
miR-4699-3p	negative regulation of cellular macromolecule biosynthetic process	2000113	5.04672e-08
miR-582-5p	negative regulation of cellular metabolic process	31324	5.1001e-08
miR-3148	regulation of macromolecule biosynthetic process	10556	5.12177e-08
miR-4724-5p	regulation of cellular macromolecule biosynthetic process	2000112	5.12877e-08
miR-656	regulation of gene expression	10468	5.13354e-08
miR-1323/548o	regulation of cellular biosynthetic process	31326	5.1539e-08
miR-4724-5p	regulation of gene expression	10468	5.16404e-08
miR-548t/1643	negative regulation of macromolecule biosynthetic process	10558	5.19112e-08
miR-577	regulation of metabolic process	19222	5.22157e-08
miR-320abcd/4429	RNA biosynthetic process	32774	5.23269e-08
miR-4422	positive regulation of macromolecule metabolic process	10604	5.2651e-08
miR-450b-5p	RNA metabolic process	16070	5.30753e-08
miR-374ab	regulation of transcription from RNA polymerase II promoter	6357	5.33442e-08
miR-577	positive regulation of nucleobase-containing compound metabolic process	45935	5.37162e-08
miR-548aeajamx	regulation of cellular macromolecule biosynthetic process	2000112	5.39886e-08
miR-200bc/429/548a	regulation of metabolic process	19222	5.40296e-08
miR-545/3065/3065-5p	positive regulation of macromolecule biosynthetic process	10557	5.41823e-08
miR-4699-3p	negative regulation of transcription, DNA-dependent	45892	5.42173e-08
miR-138/138ab	regulation of macromolecule metabolic process	60255	5.42778e-08
miR-374c/655	negative regulation of nitrogen compound metabolic process	51172	5.44743e-08
miR-3121-3p	regulation of signaling	23051	5.47037e-08
miR-148ab-3p/152	developmental process	32502	5.48864e-08
miR-148ab-3p/152	anatomical structure development	48856	5.49135e-08
miR-3183/4723-3p	small GTPase mediated signal transduction	7264	5.49339e-08
miR-623	regulation of biological process	50789	5.52819e-08
miR-144	anatomical structure development	48856	5.535e-08
miR-135ab/135a-5p	regulation of cellular process	50794	5.54539e-08
miR-19ab	regulation of cellular process	50794	5.57312e-08
miR-548d-3p/548acbz	positive regulation of biological process	48518	5.57701e-08
miR-323/323-3p	regulation of macromolecule biosynthetic process	10556	5.60634e-08
miR-548aeajamx	nucleobase-containing compound metabolic process	6139	5.66714e-08
miR-27abc/27a-3p	regulation of primary metabolic process	80090	5.71287e-08
miR-623	regulation of nitrogen compound metabolic process	51171	5.73539e-08
miR-582-5p	regulation of transcription, DNA-dependent	6355	5.75073e-08
miR-200bc/429/548a	regulation of macromolecule biosynthetic process	10556	5.75124e-08
miR-17/17-5p/20ab/20b-5p/93/106ab/427/518a-3p/519d	positive regulation of nucleobase-containing compound metabolic process	45935	5.76607e-08
miR-570	negative regulation of macromolecule biosynthetic process	10558	5.80868e-08
miR-450b-5p	positive regulation of gene expression	10628	5.83489e-08
miR-200bc/429/548a	positive regulation of macromolecule metabolic process	10604	5.8384e-08
miR-4724-5p	regulation of transcription, DNA-dependent	6355	5.88927e-08
miR-548aaf	regulation of cellular macromolecule biosynthetic process	2000112	5.90279e-08
miR-4803	regulation of primary metabolic process	80090	5.92194e-08
miR-4718	regulation of cellular metabolic process	31323	5.98481e-08
miR-3119	regulation of cellular metabolic process	31323	6.00216e-08
miR-450b-5p	regulation of primary metabolic process	80090	6.0086e-08
miR-139-5p	transcription, DNA-dependent	6351	6.01793e-08
miR-4699-3p	negative regulation of RNA metabolic process	51253	6.03032e-08
miR-4643	regulation of cellular metabolic process	31323	6.0455e-08
miR-3121-3p	positive regulation of signal transduction	9967	6.05163e-08
miR-450b-5p	negative regulation of macromolecule biosynthetic process	10558	6.05637e-08
miR-4796-3p	regulation of RNA metabolic process	51252	6.0695e-08
miR-320abcd/4429	positive regulation of gene expression	10628	6.10545e-08
miR-4666-3p	embryonic morphogenesis	48598	6.12729e-08
miR-4803	regulation of nucleobase-containing compound metabolic process	19219	6.12954e-08
miR-4724-5p	regulation of macromolecule metabolic process	60255	6.13637e-08
miR-1551/4524	phosphorus metabolic process	6793	6.175e-08
miR-1551/4524	phosphate-containing compound metabolic process	6796	6.175e-08
miR-4796-3p	regulation of transcription, DNA-dependent	6355	6.18366e-08
miR-548aeajamx	regulation of macromolecule metabolic process	60255	6.19345e-08
miR-323/323-3p	regulation of cellular process	50794	6.19438e-08
miR-548t/1643	negative regulation of transcription, DNA-dependent	45892	6.19907e-08
miR-138/138ab	regulation of cellular metabolic process	31323	6.24264e-08
miR-692/4753-3p	regulation of RNA biosynthetic process	2001141	6.25431e-08
miR-4803	regulation of macromolecule metabolic process	60255	6.28452e-08
miR-3613-3p	negative regulation of transcription from RNA polymerase II promoter	122	6.33569e-08
miR-548d-3p/548acbz	positive regulation of transcription, DNA-dependent	45893	6.34048e-08
miR-3183/4723-3p	intracellular signal transduction	35556	6.36347e-08
miR-582-5p	positive regulation of RNA metabolic process	51254	6.36408e-08
miR-200bc/429/548a	biological regulation	65007	6.38201e-08
miR-320abcd/4429	positive regulation of metabolic process	9893	6.39074e-08
miR-548aeajamx	positive regulation of cellular process	48522	6.45692e-08
miR-4803	regulation of RNA biosynthetic process	2001141	6.49749e-08
miR-3714	regulation of cellular macromolecule biosynthetic process	2000112	6.50932e-08
miR-4789-3p	regulation of cellular biosynthetic process	31326	6.53646e-08
miR-607	cellular macromolecule biosynthetic process	34645	6.54145e-08
miR-4789-3p	regulation of transcription, DNA-dependent	6355	6.571e-08
miR-3148	regulation of cellular biosynthetic process	31326	6.57991e-08
miR-129-5p/129ab-5p	cellular macromolecule metabolic process	44260	6.58176e-08
miR-3148	regulation of nitrogen compound metabolic process	51171	6.59718e-08
miR-4666-3p	regulation of signal transduction	9966	6.62359e-08
miR-4666-3p	regulation of signaling	23051	6.63533e-08
miR-466i-3p/3941	positive regulation of cellular metabolic process	31325	6.63799e-08
miR-568	regulation of cellular biosynthetic process	31326	6.63829e-08
miR-548g	regulation of cellular macromolecule biosynthetic process	2000112	6.66997e-08
miR-3148	regulation of transcription, DNA-dependent	6355	6.68355e-08
miR-582-5p	positive regulation of gene expression	10628	6.69076e-08
miR-132/212/212-3p	positive regulation of biological process	48518	6.73968e-08
miR-17/17-5p/20ab/20b-5p/93/106ab/427/518a-3p/519d	positive regulation of nitrogen compound metabolic process	51173	6.88039e-08
miR-3925-3p	transcription, DNA-dependent	6351	6.89339e-08
miR-3121-3p	negative regulation of cellular process	48523	6.91882e-08
miR-410/344de/344b-1-3p	regulation of primary metabolic process	80090	6.95167e-08
miR-204/204b/211	regulation of signaling	23051	6.95425e-08
miR-4789-3p	negative regulation of gene expression	10629	6.96356e-08
miR-495/1192	RNA metabolic process	16070	6.98146e-08
miR-3177-5p	regulation of macromolecule biosynthetic process	10556	7.07912e-08
miR-3121-3p	regulation of RNA metabolic process	51252	7.13061e-08
miR-3925-3p	RNA biosynthetic process	32774	7.2509e-08
miR-4724-5p	RNA metabolic process	16070	7.28064e-08
miR-548t/1643	RNA biosynthetic process	32774	7.3563e-08
miR-374c/655	positive regulation of biosynthetic process	9891	7.36852e-08
miR-374c/655	regulation of metabolic process	19222	7.38425e-08
miR-4282	macromolecule metabolic process	43170	7.38868e-08
miR-582-5p	negative regulation of metabolic process	9892	7.487e-08
miR-410/344de/344b-1-3p	positive regulation of transcription from RNA polymerase II promoter	45944	7.54846e-08
miR-128/128ab	regulation of transcription from RNA polymerase II promoter	6357	7.56555e-08
miR-518a-5p/527	regulation of cellular process	50794	7.57491e-08
miR-128/128ab	positive regulation of cellular biosynthetic process	31328	7.57658e-08
miR-132/212/212-3p	positive regulation of nucleobase-containing compound metabolic process	45935	7.61899e-08
miR-3177-5p	regulation of cellular biosynthetic process	31326	7.62005e-08
miR-548t/1643	positive regulation of macromolecule metabolic process	10604	7.6256e-08
miR-692/4753-3p	regulation of gene expression	10468	7.63797e-08
miR-4724-5p	regulation of RNA biosynthetic process	2001141	7.6428e-08
miR-467f/4789-5p	positive regulation of nitrogen compound metabolic process	51173	7.67333e-08
miR-374c/655	positive regulation of gene expression	10628	7.68065e-08
miR-200bc/429/548a	positive regulation of nitrogen compound metabolic process	51173	7.77134e-08
miR-374c/655	regulation of macromolecule metabolic process	60255	7.77949e-08
miR-4699-3p	regulation of signaling	23051	7.78516e-08
miR-467f/4789-5p	positive regulation of cellular biosynthetic process	31328	7.80354e-08
miR-582-5p	positive regulation of transcription, DNA-dependent	45893	7.83111e-08
miR-138/138ab	negative regulation of RNA metabolic process	51253	7.83302e-08
miR-548n/570	RNA metabolic process	16070	7.8381e-08
miR-548aeajamx	regulation of metabolic process	19222	7.85948e-08
miR-410/344de/344b-1-3p	developmental process	32502	7.94371e-08
miR-692/4753-3p	positive regulation of gene expression	10628	7.97974e-08
miR-128/128ab	regulation of RNA biosynthetic process	2001141	7.99319e-08
miR-3148	regulation of gene expression	10468	8.00276e-08
miR-692/4753-3p	regulation of cellular macromolecule biosynthetic process	2000112	8.07661e-08
miR-3121-3p	negative regulation of cellular biosynthetic process	31327	8.08267e-08
miR-520gh	regulation of transcription, DNA-dependent	6355	8.16992e-08
miR-692/4753-3p	regulation of cellular biosynthetic process	31326	8.19669e-08
miR-548ah/3609	positive regulation of metabolic process	9893	8.2241e-08
miR-1323/548o	regulation of biosynthetic process	9889	8.24247e-08
miR-548k	regulation of gene expression	10468	8.26891e-08
miR-338-5p	regulation of transcription from RNA polymerase II promoter	6357	8.29959e-08
miR-519a/519bc-3p/291b-3p/1347	positive regulation of transcription from RNA polymerase II promoter	45944	8.37959e-08
miR-556-3p	cellular macromolecule metabolic process	44260	8.38821e-08
miR-570	regulation of cellular process	50794	8.39036e-08
miR-323/323-3p	regulation of biological process	50789	8.4473e-08
miR-518a-5p/527	biological regulation	65007	8.49044e-08
miR-3163	negative regulation of RNA metabolic process	51253	8.49292e-08
miR-548k	regulation of cellular macromolecule biosynthetic process	2000112	8.52293e-08
miR-204/204b/211	positive regulation of cellular process	48522	8.54279e-08
miR-330-3p	negative regulation of macromolecule biosynthetic process	10558	8.59484e-08
miR-656	regulation of transcription, DNA-dependent	6355	8.62438e-08
miR-607	macromolecule biosynthetic process	9059	8.63736e-08
miR-656	regulation of RNA metabolic process	51252	8.68221e-08
miR-3163	chordate embryonic development	43009	8.69184e-08
miR-300/381/539-3p	negative regulation of biosynthetic process	9890	8.70548e-08
miR-4698	negative regulation of macromolecule metabolic process	10605	8.70828e-08
miR-3714	regulation of nucleobase-containing compound metabolic process	19219	8.72273e-08
miR-3658	positive regulation of transcription, DNA-dependent	45893	8.8213e-08
miR-4789-3p	regulation of RNA metabolic process	51252	8.82813e-08
miR-519a/519bc-3p/291b-3p/1347	regulation of transcription from RNA polymerase II promoter	6357	8.84068e-08
miR-519a/519bc-3p/291b-3p/1347	negative regulation of macromolecule metabolic process	10605	8.84068e-08
miR-4699-3p	negative regulation of gene expression	10629	8.87057e-08
miR-4773	synaptic transmission	7268	8.8769e-08
miR-548p	regulation of gene expression	10468	8.88692e-08
miR-466i-3p/3941	regulation of metabolic process	19222	8.88701e-08
miR-4789-3p	regulation of RNA biosynthetic process	2001141	8.94096e-08
miR-320abcd/4429	regulation of biological process	50789	8.97485e-08
miR-3658	regulation of nucleobase-containing compound metabolic process	19219	9.02133e-08
miR-204/204b/211	regulation of primary metabolic process	80090	9.02351e-08
miR-4796-3p	regulation of RNA biosynthetic process	2001141	9.03061e-08
miR-374c/655	RNA biosynthetic process	32774	9.0396e-08
miR-466	positive regulation of transcription, DNA-dependent	45893	9.08453e-08
miR-548a-3p/548ef/2285a	regulation of RNA metabolic process	51252	9.10307e-08
miR-466	positive regulation of metabolic process	9893	9.1734e-08
miR-450b-5p	regulation of cellular biosynthetic process	31326	9.20355e-08
miR-4718	regulation of primary metabolic process	80090	9.20565e-08
miR-568	regulation of biosynthetic process	9889	9.25371e-08
miR-548t/1643	positive regulation of cellular biosynthetic process	31328	9.30616e-08
miR-4789-3p	negative regulation of RNA metabolic process	51253	9.3207e-08
miR-3148	positive regulation of cellular biosynthetic process	31328	9.47638e-08
miR-3163	RNA metabolic process	16070	9.49581e-08
miR-518a-5p/520d-5p/524-5p	negative regulation of macromolecule biosynthetic process	10558	9.50537e-08
miR-548aaf	regulation of biosynthetic process	9889	9.56597e-08
miR-4724-5p	regulation of macromolecule biosynthetic process	10556	9.62938e-08
miR-369-3p	positive regulation of gene expression	10628	9.64065e-08
miR-4422	positive regulation of metabolic process	9893	9.64157e-08
miR-1283	cellular macromolecule biosynthetic process	34645	9.64793e-08
miR-548aaf	regulation of cellular biosynthetic process	31326	9.6488e-08
miR-93/93a/105/106a/291a-3p/294/295/302abcde/372/373/428/519a/520be/520acd-3p/1378/1420ac	nucleic acid metabolic process	90304	9.76011e-08
miR-93/93a/105/106a/291a-3p/294/295/302abcde/372/373/428/519a/520be/520acd-3p/1378/1420ac	positive regulation of nitrogen compound metabolic process	51173	9.85088e-08
miR-4773	signaling	23052	9.95757e-08
miR-467f/4789-5p	negative regulation of transcription, DNA-dependent	45892	9.96831e-08
miR-3177-5p	regulation of biosynthetic process	9889	1.00191e-07
miR-548d-3p/548acbz	negative regulation of transcription from RNA polymerase II promoter	122	1.00526e-07
miR-300/381/539-3p	positive regulation of cellular process	48522	1.00643e-07
miR-518a-5p/520d-5p/524-5p	developmental process	32502	1.00683e-07
miR-323/323-3p	regulation of macromolecule metabolic process	60255	1.01202e-07
miR-4251	regulation of transcription from RNA polymerase II promoter	6357	1.01291e-07
miR-577	positive regulation of nitrogen compound metabolic process	51173	1.01594e-07
miR-93/93a/105/106a/291a-3p/294/295/302abcde/372/373/428/519a/520be/520acd-3p/1378/1420ac	positive regulation of gene expression	10628	1.01719e-07
miR-128/128ab	regulation of developmental process	50793	1.01813e-07
miR-128/128ab	RNA biosynthetic process	32774	1.02973e-07
miR-467f/4789-5p	system development	48731	1.03137e-07
miR-186	regulation of cellular macromolecule biosynthetic process	2000112	1.03336e-07
miR-518a-5p/527	regulation of macromolecule metabolic process	60255	1.03377e-07
miR-3121-3p	negative regulation of biological process	48519	1.04016e-07
miR-3658	positive regulation of RNA metabolic process	51254	1.04443e-07
miR-4719	positive regulation of gene expression	10628	1.04472e-07
miR-3714	regulation of gene expression	10468	1.0527e-07
miR-17/17-5p/20ab/20b-5p/93/106ab/427/518a-3p/519d	positive regulation of cellular biosynthetic process	31328	1.05852e-07
miR-3133	regulation of macromolecule metabolic process	60255	1.07145e-07
miR-25/32/92abc/363/363-3p/367	regulation of macromolecule biosynthetic process	10556	1.07262e-07
miR-128/128ab	regulation of RNA metabolic process	51252	1.0738e-07
miR-548t/1643	transcription, DNA-dependent	6351	1.08045e-07
miR-300/381/539-3p	regulation of developmental process	50793	1.08284e-07
miR-548n/570	positive regulation of cellular metabolic process	31325	1.08407e-07
miR-130ac/301ab/301b/301b-3p/454/721/4295/3666	regulation of biological process	50789	1.08565e-07
miR-519a/519bc-3p/291b-3p/1347	positive regulation of RNA metabolic process	51254	1.09005e-07
miR-25/32/92abc/363/363-3p/367	anatomical structure morphogenesis	9653	1.09185e-07
miR-4718	transcription, DNA-dependent	6351	1.10575e-07
miR-548aaf	regulation of macromolecule biosynthetic process	10556	1.10783e-07
miR-4796-3p	regulation of nitrogen compound metabolic process	51171	1.11079e-07
miR-3177-5p	regulation of cellular process	50794	1.11257e-07
miR-93/93a/105/106a/291a-3p/294/295/302abcde/372/373/428/519a/520be/520acd-3p/1378/1420ac	positive regulation of nucleobase-containing compound metabolic process	45935	1.11692e-07
miR-320abcd/4429	RNA metabolic process	16070	1.11748e-07
miR-3121-3p	negative regulation of cellular metabolic process	31324	1.11835e-07
miR-582-5p	positive regulation of nucleobase-containing compound metabolic process	45935	1.12131e-07
miR-3145-3p	regulation of cellular macromolecule biosynthetic process	2000112	1.12677e-07
miR-320abcd/4429	regulation of transcription from RNA polymerase II promoter	6357	1.13928e-07
miR-300/381/539-3p	negative regulation of cellular biosynthetic process	31327	1.14293e-07
miR-4698	negative regulation of transcription from RNA polymerase II promoter	122	1.1545e-07
miR-3148	regulation of RNA biosynthetic process	2001141	1.15553e-07
miR-495/1192	regulation of biosynthetic process	9889	1.15795e-07
miR-132/212/212-3p	regulation of RNA metabolic process	51252	1.16031e-07
miR-548t/1643	regulation of cellular process	50794	1.17138e-07
miR-3925-3p	regulation of primary metabolic process	80090	1.1742e-07
miR-495/1192	regulation of cellular biosynthetic process	31326	1.18081e-07
miR-513a-5p	developmental process	32502	1.18362e-07
miR-4251	regulation of RNA metabolic process	51252	1.18678e-07
miR-132/212/212-3p	positive regulation of cellular process	48522	1.19002e-07
miR-548ah/3609	regulation of signaling	23051	1.19155e-07
miR-548ah/3609	positive regulation of cellular metabolic process	31325	1.19166e-07
miR-561	regulation of cellular metabolic process	31323	1.19428e-07
miR-582-5p	negative regulation of cellular process	48523	1.19581e-07
miR-623	regulation of nucleobase-containing compound metabolic process	19219	1.19855e-07
miR-548aaf	regulation of transcription, DNA-dependent	6355	1.19861e-07
miR-200bc/429/548a	enzyme linked receptor protein signaling pathway	7167	1.19885e-07
miR-520gh	regulation of RNA biosynthetic process	2001141	1.19916e-07
miR-4699-3p	biological regulation	65007	1.20692e-07
miR-3148	regulation of biosynthetic process	9889	1.21097e-07
miR-25/32/92abc/363/363-3p/367	regulation of cellular macromolecule biosynthetic process	2000112	1.21304e-07
miR-320abcd/4429	positive regulation of transcription, DNA-dependent	45893	1.21696e-07
miR-374ab	positive regulation of macromolecule metabolic process	10604	1.22124e-07
miR-93/93a/105/106a/291a-3p/294/295/302abcde/372/373/428/519a/520be/520acd-3p/1378/1420ac	positive regulation of metabolic process	9893	1.22562e-07
miR-4724-5p	regulation of cellular biosynthetic process	31326	1.22722e-07
miR-548c-3p	negative regulation of cellular macromolecule biosynthetic process	2000113	1.22725e-07
miR-4422	negative regulation of gene expression	10629	1.236e-07
miR-519a/519bc-3p/291b-3p/1347	negative regulation of cellular macromolecule biosynthetic process	2000113	1.2409e-07
miR-132/212/212-3p	positive regulation of cellular metabolic process	31325	1.24637e-07
miR-374c/655	negative regulation of transcription, DNA-dependent	45892	1.25424e-07
miR-374ab	positive regulation of macromolecule biosynthetic process	10557	1.25443e-07
miR-548k	positive regulation of gene expression	10628	1.25745e-07
miR-656	regulation of RNA biosynthetic process	2001141	1.25867e-07
miR-519a/519bc-3p/291b-3p/1347	negative regulation of macromolecule biosynthetic process	10558	1.26313e-07
miR-4699-3p	cell differentiation	30154	1.26379e-07
miR-33a-3p/365/365-3p	regulation of cellular macromolecule biosynthetic process	2000112	1.2677e-07
miR-4699-3p	negative regulation of transcription from RNA polymerase II promoter	122	1.26999e-07
miR-467f/4789-5p	regulation of transmembrane receptor protein serine/threonine kinase signaling pathway	90092	1.27171e-07
miR-27abc/27a-3p	regulation of macromolecule metabolic process	60255	1.27693e-07
miR-548aeajamx	regulation of macromolecule biosynthetic process	10556	1.2775e-07
miR-467f/4789-5p	positive regulation of metabolic process	9893	1.29017e-07
miR-692/4753-3p	regulation of biosynthetic process	9889	1.29107e-07
miR-139-5p	nucleobase-containing compound metabolic process	6139	1.2916e-07
miR-4422	macromolecule biosynthetic process	9059	1.29312e-07
miR-642b	regulation of gene expression	10468	1.29733e-07
miR-129-5p/129ab-5p	regulation of gene expression	10468	1.30056e-07
miR-132/212/212-3p	positive regulation of nitrogen compound metabolic process	51173	1.30652e-07
miR-323/323-3p	regulation of biosynthetic process	9889	1.30934e-07
miR-520gh	regulation of macromolecule metabolic process	60255	1.31503e-07
miR-3121-3p	negative regulation of biosynthetic process	9890	1.31642e-07
miR-374c/655	negative regulation of cellular biosynthetic process	31327	1.31895e-07
miR-320abcd/4429	positive regulation of macromolecule metabolic process	10604	1.31903e-07
miR-4718	regulation of RNA metabolic process	51252	1.32083e-07
miR-3163	positive regulation of macromolecule metabolic process	10604	1.32182e-07
miR-410/344de/344b-1-3p	positive regulation of biological process	48518	1.32777e-07
miR-148ab-3p/152	regulation of nitrogen compound metabolic process	51171	1.32951e-07
miR-692/4753-3p	positive regulation of macromolecule biosynthetic process	10557	1.33908e-07
miR-3121-3p	negative regulation of metabolic process	9892	1.33957e-07
miR-570	regulation of transcription, DNA-dependent	6355	1.34153e-07
miR-4724-5p	transcription, DNA-dependent	6351	1.35127e-07
miR-17/17-5p/20ab/20b-5p/93/106ab/427/518a-3p/519d	cellular macromolecule metabolic process	44260	1.35593e-07
miR-4724-5p	RNA biosynthetic process	32774	1.36033e-07
miR-4719	positive regulation of transcription, DNA-dependent	45893	1.36173e-07
miR-200bc/429/548a	positive regulation of metabolic process	9893	1.36297e-07
miR-570	regulation of RNA biosynthetic process	2001141	1.37572e-07
miR-128/128ab	positive regulation of biosynthetic process	9891	1.38208e-07
miR-4795-3p	regulation of biosynthetic process	9889	1.38762e-07
miR-548k	system development	48731	1.38798e-07
miR-320abcd/4429	positive regulation of cellular metabolic process	31325	1.38887e-07
miR-155	regulation of cellular metabolic process	31323	1.39206e-07
miR-656	developmental process	32502	1.39675e-07
miR-200bc/429/548a	positive regulation of biosynthetic process	9891	1.40297e-07
miR-561	negative regulation of RNA metabolic process	51253	1.41275e-07
miR-518a-5p/527	regulation of RNA metabolic process	51252	1.4162e-07
miR-200bc/429/548a	positive regulation of cellular biosynthetic process	31328	1.4166e-07
miR-466i-3p/3941	developmental process	32502	1.42799e-07
miR-511	regulation of nitrogen compound metabolic process	51171	1.4305e-07
miR-3647-3p	positive regulation of RNA metabolic process	51254	1.43175e-07
miR-369-3p	embryonic morphogenesis	48598	1.43311e-07
miR-450b-5p	regulation of biosynthetic process	9889	1.44416e-07
miR-4789-3p	negative regulation of transcription, DNA-dependent	45892	1.44636e-07
miR-135ab/135a-5p	regulation of biological process	50789	1.45016e-07
miR-519a/519bc-3p/291b-3p/1347	negative regulation of biological process	48519	1.45835e-07
miR-4724-5p	regulation of primary metabolic process	80090	1.46166e-07
miR-3177-5p	regulation of RNA metabolic process	51252	1.46171e-07
miR-374c/655	negative regulation of RNA metabolic process	51253	1.46617e-07
miR-545/3065/3065-5p	positive regulation of transcription, DNA-dependent	45893	1.47496e-07
miR-204/204b/211	regulation of macromolecule metabolic process	60255	1.47657e-07
miR-3117-5p	chromatin modification	16568	1.48766e-07
miR-338-5p	nucleic acid metabolic process	90304	1.49121e-07
miR-548a-3p/548ef/2285a	regulation of transcription, DNA-dependent	6355	1.49562e-07
miR-548d-3p/548acbz	negative regulation of nucleobase-containing compound metabolic process	45934	1.50217e-07
miR-323/323-3p	biological regulation	65007	1.51129e-07
miR-3163	in utero embryonic development	1701	1.51342e-07
miR-4731-3p/4801	regulation of gene expression	10468	1.52341e-07
miR-656	enzyme linked receptor protein signaling pathway	7167	1.53871e-07
miR-3163	negative regulation of transcription, DNA-dependent	45892	1.53898e-07
miR-548an	regulation of cellular biosynthetic process	31326	1.54229e-07
miR-3163	negative regulation of biological process	48519	1.54307e-07
miR-545	positive regulation of transcription from RNA polymerase II promoter	45944	1.54394e-07
miR-548aeajamx	nucleic acid metabolic process	90304	1.54839e-07
miR-3121-3p	anatomical structure development	48856	1.54897e-07
miR-138/138ab	regulation of metabolic process	19222	1.54899e-07
miR-4724-5p	regulation of metabolic process	19222	1.55408e-07
miR-4699-3p	negative regulation of macromolecule biosynthetic process	10558	1.55906e-07
miR-548n/570	positive regulation of transcription from RNA polymerase II promoter	45944	1.57163e-07
miR-4699-3p	negative regulation of metabolic process	9892	1.57518e-07
miR-4795-3p	regulation of cellular biosynthetic process	31326	1.57597e-07
miR-548t/1643	positive regulation of biosynthetic process	9891	1.57819e-07
miR-183	biological regulation	65007	1.59194e-07
miR-3121-3p	cell development	48468	1.60439e-07
miR-548ah/3609	positive regulation of RNA metabolic process	51254	1.6107e-07
miR-692/4753-3p	positive regulation of nitrogen compound metabolic process	51173	1.62245e-07
miR-568	regulation of macromolecule biosynthetic process	10556	1.62447e-07
miR-4724-5p	regulation of biosynthetic process	9889	1.62472e-07
miR-17/17-5p/20ab/20b-5p/93/106ab/427/518a-3p/519d	positive regulation of transcription from RNA polymerase II promoter	45944	1.62797e-07
miR-548d-3p/548acbz	covalent chromatin modification	16569	1.63227e-07
miR-4718	regulation of cellular process	50794	1.63723e-07
miR-548aeajamx	positive regulation of metabolic process	9893	1.64642e-07
miR-561	regulation of primary metabolic process	80090	1.64876e-07
miR-519a/519bc-3p/291b-3p/1347	positive regulation of gene expression	10628	1.65073e-07
miR-4666-3p	system development	48731	1.65262e-07
miR-27abc/27a-3p	developmental process	32502	1.6536e-07
miR-4666-3p	negative regulation of biological process	48519	1.65392e-07
miR-3613-3p	negative regulation of cellular process	48523	1.65526e-07
miR-3658	regulation of cellular macromolecule biosynthetic process	2000112	1.65885e-07
miR-548k	regulation of transcription, DNA-dependent	6355	1.66122e-07
miR-4666-3p	RNA metabolic process	16070	1.66225e-07
miR-3177-5p	regulation of transcription, DNA-dependent	6355	1.66236e-07
miR-1283	regulation of transcription from RNA polymerase II promoter	6357	1.66532e-07
miR-4719	nucleobase-containing compound metabolic process	6139	1.68444e-07
miR-139-5p	regulation of macromolecule metabolic process	60255	1.68983e-07
miR-17/17-5p/20ab/20b-5p/93/106ab/427/518a-3p/519d	macromolecule metabolic process	43170	1.69338e-07
miR-450b-5p	negative regulation of cellular biosynthetic process	31327	1.69769e-07
miR-518a-5p/520d-5p/524-5p	positive regulation of cellular process	48522	1.7048e-07
miR-513a-3p	regulation of metabolic process	19222	1.70645e-07
miR-338-5p	negative regulation of cellular process	48523	1.71333e-07
miR-548ah/3609	positive regulation of nucleobase-containing compound metabolic process	45935	1.71531e-07
miR-561	regulation of metabolic process	19222	1.71788e-07
miR-4251	regulation of cellular biosynthetic process	31326	1.72181e-07
miR-448/448-3p	developmental process	32502	1.72876e-07
miR-495/1192	negative regulation of RNA metabolic process	51253	1.73018e-07
miR-17/17-5p/20ab/20b-5p/93/106ab/427/518a-3p/519d	regulation of transcription from RNA polymerase II promoter	6357	1.73208e-07
miR-3121-3p	positive regulation of signaling	23056	1.73432e-07
miR-4789-3p	negative regulation of nucleobase-containing compound metabolic process	45934	1.73995e-07
miR-548an	regulation of biosynthetic process	9889	1.74126e-07
miR-138/138ab	regulation of nucleobase-containing compound metabolic process	19219	1.75021e-07
miR-323/323-3p	regulation of cellular biosynthetic process	31326	1.7551e-07
miR-4643	regulation of biosynthetic process	9889	1.7672e-07
miR-4699-3p	regulation of cell differentiation	45595	1.77403e-07
miR-518a-5p/527	regulation of biological process	50789	1.78571e-07
miR-582-5p	negative regulation of biological process	48519	1.78581e-07
miR-548k	regulation of nucleobase-containing compound metabolic process	19219	1.79916e-07
miR-4280	cellular macromolecule metabolic process	44260	1.80326e-07
miR-3148	positive regulation of biosynthetic process	9891	1.80769e-07
miR-4666-3p	negative regulation of cellular process	48523	1.81367e-07
miR-548k	regulation of macromolecule biosynthetic process	10556	1.81526e-07
miR-548c-3p	positive regulation of biosynthetic process	9891	1.82174e-07
miR-4422	nucleic acid metabolic process	90304	1.82542e-07
miR-338-5p	positive regulation of gene expression	10628	1.83736e-07
miR-369-3p	anatomical structure morphogenesis	9653	1.83832e-07
miR-138/138ab	regulation of nitrogen compound metabolic process	51171	1.84339e-07
miR-466i-3p/3941	positive regulation of macromolecule metabolic process	10604	1.85027e-07
miR-130ac/301ab/301b/301b-3p/454/721/4295/3666	regulation of metabolic process	19222	1.85977e-07
miR-128/128ab	regulation of gene expression	10468	1.8629e-07
miR-101/101ab	developmental process	32502	1.87187e-07
miR-4719	cellular macromolecule metabolic process	44260	1.87263e-07
miR-548n/570	positive regulation of cellular biosynthetic process	31328	1.87675e-07
miR-3148	regulation of RNA metabolic process	51252	1.87853e-07
miR-692/4753-3p	positive regulation of nucleobase-containing compound metabolic process	45935	1.88102e-07
miR-132/212/212-3p	regulation of gene expression	10468	1.8842e-07
miR-548n/570	nucleic acid metabolic process	90304	1.88606e-07
miR-330-3p	negative regulation of cellular macromolecule biosynthetic process	2000113	1.89653e-07
miR-495/1192	negative regulation of cellular macromolecule biosynthetic process	2000113	1.89653e-07
miR-186	regulation of gene expression	10468	1.90297e-07
miR-132/212/212-3p	positive regulation of RNA metabolic process	51254	1.90307e-07
miR-467f/4789-5p	tissue morphogenesis	48729	1.90311e-07
miR-548t/1643	negative regulation of RNA metabolic process	51253	1.9137e-07
miR-4718	regulation of transcription, DNA-dependent	6355	1.91467e-07
miR-568	regulation of cellular macromolecule biosynthetic process	2000112	1.91809e-07
miR-518a-5p/527	anatomical structure development	48856	1.92031e-07
miR-338-5p	positive regulation of macromolecule metabolic process	10604	1.92122e-07
miR-200bc/429/548a	regulation of signal transduction	9966	1.92193e-07
miR-369-3p	regulation of nitrogen compound metabolic process	51171	1.92634e-07
miR-148ab-3p/152	regulation of nucleobase-containing compound metabolic process	19219	1.93058e-07
miR-561	negative regulation of gene expression	10629	1.93768e-07
miR-548aaf	regulation of RNA biosynthetic process	2001141	1.94141e-07
miR-4718	regulation of macromolecule metabolic process	60255	1.9452e-07
miR-17/17-5p/20ab/20b-5p/93/106ab/427/518a-3p/519d	positive regulation of biosynthetic process	9891	1.94649e-07
miR-345-3p/4539	regulation of cellular biosynthetic process	31326	1.94753e-07
miR-4719	positive regulation of nucleobase-containing compound metabolic process	45935	1.95114e-07
miR-607	regulation of cellular biosynthetic process	31326	1.95767e-07
miR-466	positive regulation of macromolecule metabolic process	10604	1.96007e-07
miR-144	positive regulation of transcription, DNA-dependent	45893	1.98598e-07
miR-17/17-5p/20ab/20b-5p/93/106ab/427/518a-3p/519d	negative regulation of biological process	48519	1.99284e-07
miR-4699-3p	positive regulation of transcription from RNA polymerase II promoter	45944	1.99918e-07
miR-548n/570	biological regulation	65007	2.00177e-07
miR-548t/1643	positive regulation of cellular metabolic process	31325	2.00408e-07
miR-3658	regulation of transcription, DNA-dependent	6355	2.00831e-07
miR-155	regulation of nucleobase-containing compound metabolic process	19219	2.01039e-07
miR-93/93a/105/106a/291a-3p/294/295/302abcde/372/373/428/519a/520be/520acd-3p/1378/1420ac	positive regulation of cellular process	48522	2.01298e-07
miR-607	regulation of transcription, DNA-dependent	6355	2.01408e-07
miR-93/93a/105/106a/291a-3p/294/295/302abcde/372/373/428/519a/520be/520acd-3p/1378/1420ac	positive regulation of RNA metabolic process	51254	2.025e-07
miR-181abcd/4262	developmental process	32502	2.02733e-07
miR-466	positive regulation of cellular metabolic process	31325	2.029e-07
miR-4803	regulation of cellular metabolic process	31323	2.04408e-07
miR-4718	regulation of cellular macromolecule biosynthetic process	2000112	2.04578e-07
miR-128/128ab	regulation of cell differentiation	45595	2.04669e-07
miR-4789-3p	positive regulation of gene expression	10628	2.05567e-07
miR-548t/1643	negative regulation of cellular biosynthetic process	31327	2.05658e-07
miR-495/1192	nucleic acid metabolic process	90304	2.0582e-07
miR-548d-3p/548acbz	cellular macromolecule biosynthetic process	34645	2.05856e-07
miR-4803	negative regulation of gene expression	10629	2.06944e-07
miR-1825	regulation of cellular process	50794	2.08329e-07
miR-155	regulation of nitrogen compound metabolic process	51171	2.08453e-07
miR-181abcd/4262	transcription, DNA-dependent	6351	2.08853e-07
miR-374c/655	negative regulation of biosynthetic process	9890	2.08983e-07
miR-519a/519bc-3p/291b-3p/1347	negative regulation of transcription, DNA-dependent	45892	2.11282e-07
miR-3177-5p	regulation of RNA biosynthetic process	2001141	2.11504e-07
miR-548d-3p/548acbz	negative regulation of nitrogen compound metabolic process	51172	2.12028e-07
miR-17/17-5p/20ab/20b-5p/93/106ab/427/518a-3p/519d	anatomical structure development	48856	2.12097e-07
miR-181abcd/4262	regulation of nitrogen compound metabolic process	51171	2.12705e-07
miR-4789-3p	negative regulation of nitrogen compound metabolic process	51172	2.13478e-07
miR-155	regulation of macromolecule biosynthetic process	10556	2.13793e-07
miR-3145-3p	regulation of macromolecule biosynthetic process	10556	2.13793e-07
miR-548g	positive regulation of transcription, DNA-dependent	45893	2.14587e-07
miR-582-5p	positive regulation of nitrogen compound metabolic process	51173	2.1473e-07
miR-129-5p/129ab-5p	regulation of RNA metabolic process	51252	2.1474e-07
miR-181abcd/4262	regulation of signal transduction	9966	2.15542e-07
miR-128/128ab	negative regulation of biosynthetic process	9890	2.15648e-07
miR-3658	regulation of gene expression	10468	2.15871e-07
miR-692/4753-3p	regulation of macromolecule biosynthetic process	10556	2.15905e-07
miR-3117-5p	histone modification	16570	2.17787e-07
miR-548c-3p	positive regulation of cellular biosynthetic process	31328	2.19252e-07
miR-3163	embryo development ending in birth or egg hatching	9792	2.19968e-07
miR-33a-3p/365/365-3p	regulation of macromolecule biosynthetic process	10556	2.20714e-07
miR-338-5p	positive regulation of transcription, DNA-dependent	45893	2.21568e-07
miR-548d-3p/548acbz	negative regulation of gene expression	10629	2.23599e-07
miR-4803	negative regulation of transcription, DNA-dependent	45892	2.25373e-07
miR-561	negative regulation of cellular macromolecule biosynthetic process	2000113	2.25438e-07
miR-4251	regulation of cellular macromolecule biosynthetic process	2000112	2.2555e-07
miR-548k	regulation of RNA biosynthetic process	2001141	2.25747e-07
miR-186	regulation of RNA metabolic process	51252	2.25824e-07
miR-4724-5p	regulation of transcription from RNA polymerase II promoter	6357	2.26427e-07
miR-33a-3p/365/365-3p	positive regulation of transcription from RNA polymerase II promoter	45944	2.26639e-07
miR-1283	macromolecule biosynthetic process	9059	2.27392e-07
miR-139-5p	regulation of metabolic process	19222	2.27795e-07
miR-607	transcription, DNA-dependent	6351	2.28365e-07
miR-17/17-5p/20ab/20b-5p/93/106ab/427/518a-3p/519d	negative regulation of cellular process	48523	2.29048e-07
miR-4282	nucleic acid metabolic process	90304	2.29843e-07
miR-129-5p/129ab-5p	regulation of macromolecule biosynthetic process	10556	2.3052e-07
miR-129-5p/129ab-5p	regulation of cellular macromolecule biosynthetic process	2000112	2.31196e-07
miR-3925-3p	macromolecule biosynthetic process	9059	2.31793e-07
miR-374c/655	negative regulation of cellular process	48523	2.32088e-07
miR-519a/519bc-3p/291b-3p/1347	negative regulation of metabolic process	9892	2.32217e-07
miR-548g	regulation of biosynthetic process	9889	2.32616e-07
miR-374ab	pattern specification process	7389	2.32842e-07
miR-548k	regulation of RNA metabolic process	51252	2.32905e-07
miR-3121-3p	regulation of RNA biosynthetic process	2001141	2.33293e-07
miR-138/138ab	negative regulation of transcription, DNA-dependent	45892	2.33318e-07
miR-3163	positive regulation of nitrogen compound metabolic process	51173	2.33574e-07
miR-548c-3p	regulation of metabolic process	19222	2.33988e-07
miR-205/205ab	positive regulation of gene expression	10628	2.34353e-07
miR-3148	regulation of metabolic process	19222	2.34815e-07
miR-4718	regulation of RNA biosynthetic process	2001141	2.36572e-07
miR-138/138ab	negative regulation of cellular macromolecule biosynthetic process	2000113	2.36653e-07
miR-181abcd/4262	RNA biosynthetic process	32774	2.38057e-07
miR-181abcd/4262	negative regulation of biological process	48519	2.38635e-07
miR-374c/655	negative regulation of biological process	48519	2.39203e-07
miR-204/204b/211	positive regulation of metabolic process	9893	2.39248e-07
miR-345-3p/4539	regulation of biosynthetic process	9889	2.39334e-07
miR-548a-3p/548ef/2285a	regulation of RNA biosynthetic process	2001141	2.39437e-07
miR-548aeajamx	regulation of biological process	50789	2.39629e-07
miR-4803	regulation of nitrogen compound metabolic process	51171	2.39823e-07
miR-607	regulation of biosynthetic process	9889	2.40433e-07
miR-875-3p	regulation of biosynthetic process	9889	2.4104e-07
miR-4719	cellular macromolecule biosynthetic process	34645	2.42261e-07
miR-570	negative regulation of gene expression	10629	2.4334e-07
miR-656	regulation of biological process	50789	2.43399e-07
miR-4773	cell-cell signaling	7267	2.43555e-07
miR-101/101ab	RNA metabolic process	16070	2.43832e-07
miR-138/138ab	negative regulation of gene expression	10629	2.44573e-07
miR-466	developmental process	32502	2.448e-07
miR-548c-3p	negative regulation of macromolecule biosynthetic process	10558	2.45021e-07
miR-320abcd/4429	positive regulation of macromolecule biosynthetic process	10557	2.46514e-07
miR-4251	regulation of RNA biosynthetic process	2001141	2.4763e-07
miR-3117-5p	covalent chromatin modification	16569	2.49783e-07
miR-3148	positive regulation of transcription from RNA polymerase II promoter	45944	2.49852e-07
miR-467f/4789-5p	cellular macromolecule biosynthetic process	34645	2.50574e-07
miR-374c/655	positive regulation of macromolecule metabolic process	10604	2.51194e-07
miR-592/599.m	system development	48731	2.52468e-07
miR-132/212/212-3p	positive regulation of metabolic process	9893	2.52947e-07
miR-25/32/92abc/363/363-3p/367	regulation of biosynthetic process	9889	2.53005e-07
miR-4422	cellular developmental process	48869	2.55161e-07
miR-518a-5p/520d-5p/524-5p	negative regulation of transcription from RNA polymerase II promoter	122	2.55975e-07
miR-33a-3p/365/365-3p	regulation of transcription, DNA-dependent	6355	2.56108e-07
miR-93/93a/105/106a/291a-3p/294/295/302abcde/372/373/428/519a/520be/520acd-3p/1378/1420ac	positive regulation of cellular metabolic process	31325	2.56781e-07
miR-466	positive regulation of gene expression	10628	2.58371e-07
miR-570	positive regulation of transcription from RNA polymerase II promoter	45944	2.58463e-07
miR-577	negative regulation of cellular macromolecule biosynthetic process	2000113	2.59633e-07
miR-128/128ab	regulation of multicellular organismal process	51239	2.60574e-07
miR-450b-5p	negative regulation of biosynthetic process	9890	2.60897e-07
miR-4789-3p	regulation of macromolecule metabolic process	60255	2.61118e-07
miR-3162-3p	regulation of transcription from RNA polymerase II promoter	6357	2.64571e-07
miR-33ab/33-5p	regulation of gene expression	10468	2.6566e-07
miR-4719	positive regulation of RNA metabolic process	51254	2.67833e-07
miR-155	regulation of transcription, DNA-dependent	6355	2.67975e-07
miR-3145-3p	regulation of transcription, DNA-dependent	6355	2.67975e-07
miR-570	regulation of biological process	50789	2.68092e-07
miR-623	positive regulation of macromolecule metabolic process	10604	2.69925e-07
miR-548ah/3609	regulation of primary metabolic process	80090	2.70381e-07
miR-200bc/429/548a	positive regulation of biological process	48518	2.70601e-07
miR-345-3p/4539	regulation of nucleobase-containing compound metabolic process	19219	2.71143e-07
miR-1ab/206/613	anatomical structure morphogenesis	9653	2.71533e-07
miR-3163	pattern specification process	7389	2.71957e-07
miR-4251	regulation of biosynthetic process	9889	2.73032e-07
miR-3925-3p	regulation of cellular metabolic process	31323	2.73304e-07
miR-330-3p	positive regulation of cellular process	48522	2.74279e-07
miR-467f/4789-5p	embryo development	9790	2.74846e-07
miR-3714	regulation of macromolecule biosynthetic process	10556	2.75164e-07
miR-128/128ab	negative regulation of cellular biosynthetic process	31327	2.7575e-07
miR-3121-3p	regulation of transcription, DNA-dependent	6355	2.75924e-07
miR-466	negative regulation of nucleobase-containing compound metabolic process	45934	2.75959e-07
miR-4422	cellular macromolecule biosynthetic process	34645	2.7697e-07
miR-3145-3p	regulation of RNA metabolic process	51252	2.77055e-07
miR-548ah/3609	positive regulation of transcription, DNA-dependent	45893	2.7776e-07
miR-548t/1643	negative regulation of gene expression	10629	2.77883e-07
miR-3133	regulation of primary metabolic process	80090	2.78598e-07
miR-338-5p	biological regulation	65007	2.79578e-07
miR-4274	positive regulation of macromolecule metabolic process	10604	2.81161e-07
miR-204/204b/211	regulation of metabolic process	19222	2.81185e-07
miR-101/101ab	regulation of biological process	50789	2.82658e-07
miR-33a-3p/365/365-3p	regulation of cellular process	50794	2.85021e-07
miR-3658	regulation of RNA metabolic process	51252	2.85537e-07
miR-17/17-5p/20ab/20b-5p/93/106ab/427/518a-3p/519d	transcription, DNA-dependent	6351	2.86194e-07
miR-4643	regulation of cellular biosynthetic process	31326	2.87061e-07
miR-3163	positive regulation of macromolecule biosynthetic process	10557	2.87255e-07
miR-330-3p	negative regulation of transcription, DNA-dependent	45892	2.88729e-07
miR-495/1192	negative regulation of transcription, DNA-dependent	45892	2.88729e-07
miR-1825	regulation of biological process	50789	2.89137e-07
miR-300/381/539-3p	pattern specification process	7389	2.89529e-07
miR-495/1192	negative regulation of biological process	48519	2.91016e-07
miR-495/1192	transcription, DNA-dependent	6351	2.93738e-07
miR-139-5p	regulation of RNA metabolic process	51252	2.93751e-07
miR-155	regulation of cellular macromolecule biosynthetic process	2000112	2.94029e-07
miR-450b-5p	positive regulation of RNA metabolic process	51254	2.94852e-07
miR-570	negative regulation of cellular biosynthetic process	31327	2.95723e-07
miR-345-3p/4539	regulation of RNA metabolic process	51252	2.96079e-07
miR-320abcd/4429	positive regulation of RNA metabolic process	51254	2.96321e-07
miR-128/128ab	positive regulation of macromolecule biosynthetic process	10557	2.97164e-07
miR-656	regulation of developmental process	50793	2.97595e-07
miR-548abakhjiwy/548abcd-5p/559	regulation of RNA metabolic process	51252	2.98371e-07
miR-128/128ab	regulation of metabolic process	19222	2.99003e-07
miR-582-5p	RNA metabolic process	16070	3.00171e-07
miR-4699-3p	regulation of signal transduction	9966	3.01683e-07
miR-410/344de/344b-1-3p	cellular developmental process	48869	3.03488e-07
miR-467f/4789-5p	negative regulation of RNA metabolic process	51253	3.03822e-07
miR-467f/4789-5p	negative regulation of transmembrane receptor protein serine/threonine kinase signaling pathway	90101	3.04845e-07
miR-3658	regulation of RNA biosynthetic process	2001141	3.0493e-07
miR-450b-5p	positive regulation of transcription, DNA-dependent	45893	3.05511e-07
miR-518a-5p/527	regulation of transcription, DNA-dependent	6355	3.05759e-07
miR-186	regulation of macromolecule biosynthetic process	10556	3.06052e-07
miR-139-5p	regulation of cellular metabolic process	31323	3.06338e-07
miR-513a-3p	negative regulation of macromolecule biosynthetic process	10558	3.07462e-07
miR-561	regulation of cellular process	50794	3.08072e-07
miR-4796-3p	regulation of macromolecule metabolic process	60255	3.08671e-07
miR-320abcd/4429	cellular macromolecule biosynthetic process	34645	3.09055e-07
miR-139-5p	cellular metabolic process	44237	3.097e-07
miR-4251	regulation of transcription, DNA-dependent	6355	3.09859e-07
miR-4251	regulation of cellular metabolic process	31323	3.0992e-07
miR-17/17-5p/20ab/20b-5p/93/106ab/427/518a-3p/519d	positive regulation of macromolecule metabolic process	10604	3.1147e-07
miR-4797-3p	positive regulation of transcription from RNA polymerase II promoter	45944	3.11827e-07
miR-4718	regulation of nucleobase-containing compound metabolic process	19219	3.12968e-07
miR-548c-3p	negative regulation of cellular biosynthetic process	31327	3.13693e-07
miR-375	regulation of cellular biosynthetic process	31326	3.13804e-07
miR-4796-3p	regulation of primary metabolic process	80090	3.1466e-07
miR-3119	regulation of primary metabolic process	80090	3.14779e-07
miR-3613-3p	system development	48731	3.15166e-07
miR-548n/570	positive regulation of biosynthetic process	9891	3.15213e-07
miR-130ac/301ab/301b/301b-3p/454/721/4295/3666	biological regulation	65007	3.15267e-07
miR-4698	negative regulation of cellular process	48523	3.15334e-07
miR-153	regulation of cellular macromolecule biosynthetic process	2000112	3.15539e-07
miR-4796-3p	regulation of biological process	50789	3.1611e-07
miR-4698	negative regulation of metabolic process	9892	3.16359e-07
miR-760-3p/1842	chromatin organization	6325	3.18478e-07
miR-374c/655	positive regulation of RNA metabolic process	51254	3.18902e-07
miR-4803	regulation of metabolic process	19222	3.19466e-07
miR-33a-3p/365/365-3p	regulation of RNA biosynthetic process	2001141	3.20566e-07
miR-561	negative regulation of transcription, DNA-dependent	45892	3.20627e-07
miR-548d-3p/548acbz	negative regulation of transcription, DNA-dependent	45892	3.22862e-07
miR-548aeajamx	regulation of cellular biosynthetic process	31326	3.23945e-07
miR-148ab-3p/152	regulation of transcription from RNA polymerase II promoter	6357	3.25288e-07
miR-495/1192	regulation of cellular process	50794	3.25575e-07
miR-548t/1643	negative regulation of biosynthetic process	9890	3.25913e-07
miR-345-3p/4539	regulation of cellular macromolecule biosynthetic process	2000112	3.25986e-07
miR-4698	cellular nitrogen compound metabolic process	34641	3.26138e-07
miR-129-5p/129ab-5p	macromolecule metabolic process	43170	3.27251e-07
miR-144	anatomical structure formation involved in morphogenesis	48646	3.30725e-07
miR-467f/4789-5p	macromolecule biosynthetic process	9059	3.31474e-07
miR-548g	regulation of cellular biosynthetic process	31326	3.3249e-07
miR-205/205ab	positive regulation of transcription, DNA-dependent	45893	3.32614e-07
miR-450b-5p	regulation of metabolic process	19222	3.34171e-07
miR-33ab/33-5p	regulation of cellular macromolecule biosynthetic process	2000112	3.34978e-07
miR-130ac/301ab/301b/301b-3p/454/721/4295/3666	regulation of cellular metabolic process	31323	3.35606e-07
miR-3133	cellular macromolecule metabolic process	44260	3.36532e-07
miR-22/22-3p	regulation of gene expression	10468	3.36941e-07
miR-4718	regulation of macromolecule biosynthetic process	10556	3.39786e-07
miR-4799-5p	negative regulation of cellular macromolecule biosynthetic process	2000113	3.40023e-07
miR-101/101ab	anatomical structure development	48856	3.40381e-07
miR-200bc/429/548a	regulation of nitrogen compound metabolic process	51171	3.4158e-07
miR-4422	cellular macromolecule metabolic process	44260	3.42432e-07
miR-200bc/429/548a	regulation of signaling	23051	3.42787e-07
miR-4796-3p	positive regulation of biological process	48518	3.43703e-07
miR-3145-3p	regulation of gene expression	10468	3.4435e-07
miR-556-3p	protein modification process	6464	3.4655e-07
miR-155	regulation of RNA biosynthetic process	2001141	3.46739e-07
miR-3145-3p	regulation of RNA biosynthetic process	2001141	3.46739e-07
miR-548g	regulation of macromolecule metabolic process	60255	3.46828e-07
miR-467f/4789-5p	negative regulation of cellular metabolic process	31324	3.48879e-07
miR-548t/1643	negative regulation of nucleobase-containing compound metabolic process	45934	3.55161e-07
miR-545/3065/3065-5p	positive regulation of macromolecule metabolic process	10604	3.56056e-07
miR-623	organ morphogenesis	9887	3.5679e-07
miR-607	regulation of nucleobase-containing compound metabolic process	19219	3.57278e-07
miR-466	negative regulation of nitrogen compound metabolic process	51172	3.59621e-07
miR-3714	regulation of RNA metabolic process	51252	3.60013e-07
miR-607	regulation of RNA biosynthetic process	2001141	3.61205e-07
miR-548ah/3609	positive regulation of nitrogen compound metabolic process	51173	3.61256e-07
miR-148ab-3p/152	positive regulation of metabolic process	9893	3.61957e-07
miR-545/3065/3065-5p	positive regulation of metabolic process	9893	3.61957e-07
miR-545	regulation of gene expression	10468	3.64072e-07
miR-4666-3p	regulation of developmental process	50793	3.64539e-07
miR-338-5p	positive regulation of metabolic process	9893	3.64949e-07
miR-3121-3p	positive regulation of cell communication	10647	3.6562e-07
miR-548aeajamx	regulation of biosynthetic process	9889	3.65821e-07
miR-4325	positive regulation of transcription from RNA polymerase II promoter	45944	3.65897e-07
miR-330-3p	negative regulation of biosynthetic process	9890	3.65927e-07
miR-548ah/3609	positive regulation of cellular biosynthetic process	31328	3.68983e-07
miR-548g	positive regulation of macromolecule biosynthetic process	10557	3.69491e-07
miR-518a-5p/527	regulation of biosynthetic process	9889	3.69878e-07
miR-340-5p	regulation of cellular macromolecule biosynthetic process	2000112	3.70054e-07
miR-507/557	regulation of primary metabolic process	80090	3.70304e-07
miR-3613-3p	negative regulation of biological process	48519	3.71021e-07
miR-139-5p	regulation of cellular biosynthetic process	31326	3.71537e-07
miR-1551/4524	enzyme linked receptor protein signaling pathway	7167	3.71806e-07
miR-375	organ development	48513	3.72996e-07
miR-548c-3p	negative regulation of biosynthetic process	9890	3.73649e-07
miR-93/93a/105/106a/291a-3p/294/295/302abcde/372/373/428/519a/520be/520acd-3p/1378/1420ac	positive regulation of transcription from RNA polymerase II promoter	45944	3.74023e-07
miR-548k	positive regulation of transcription, DNA-dependent	45893	3.75621e-07
miR-548d-3p/548acbz	negative regulation of cellular macromolecule biosynthetic process	2000113	3.76168e-07
miR-1623/4269	regulation of cellular process	50794	3.77104e-07
miR-200bc/429/548a	positive regulation of developmental process	51094	3.79408e-07
miR-4666-3p	regulation of cell communication	10646	3.80372e-07
miR-3925-3p	cellular macromolecule biosynthetic process	34645	3.8048e-07
miR-345-3p/4539	regulation of gene expression	10468	3.818e-07
miR-513a-3p	negative regulation of cellular macromolecule biosynthetic process	2000113	3.81909e-07
miR-4796-3p	positive regulation of transcription, DNA-dependent	45893	3.83343e-07
miR-300/381/539-3p	positive regulation of biological process	48518	3.8349e-07
miR-1551/4524	protein modification process	6464	3.84082e-07
miR-101/101ab	negative regulation of cellular macromolecule biosynthetic process	2000113	3.84716e-07
miR-369-3p	positive regulation of transcription, DNA-dependent	45893	3.85699e-07
miR-656	negative regulation of cellular metabolic process	31324	3.8577e-07
miR-375	regulation of biosynthetic process	9889	3.8626e-07
miR-132/212/212-3p	positive regulation of cellular biosynthetic process	31328	3.86653e-07
miR-548d-3p/548acbz	histone modification	16570	3.87373e-07
miR-548k	anatomical structure development	48856	3.8773e-07
miR-33a-3p/365/365-3p	sensory organ development	7423	3.88454e-07
miR-330-3p	regulation of primary metabolic process	80090	3.89749e-07
miR-448/448-3p	anatomical structure development	48856	3.90708e-07
miR-577	negative regulation of macromolecule metabolic process	10605	3.91816e-07
miR-153	regulation of macromolecule biosynthetic process	10556	3.93982e-07
miR-27abc/27a-3p	regulation of cellular biosynthetic process	31326	3.94197e-07
miR-4796-3p	positive regulation of macromolecule biosynthetic process	10557	3.95809e-07
miR-128/128ab	positive regulation of nucleobase-containing compound metabolic process	45935	3.9702e-07
miR-3121-3p	negative regulation of nitrogen compound metabolic process	51172	3.9787e-07
miR-3148	regulation of macromolecule metabolic process	60255	3.98281e-07
miR-4718	cellular macromolecule biosynthetic process	34645	3.98499e-07
miR-548d-3p/548acbz	negative regulation of macromolecule metabolic process	10605	3.99258e-07
miR-548c-3p	negative regulation of transcription, DNA-dependent	45892	4.0065e-07
miR-330-3p	negative regulation of RNA metabolic process	51253	4.02564e-07
miR-27abc/27a-3p	regulation of cellular process	50794	4.03442e-07
miR-4698	negative regulation of cellular metabolic process	31324	4.03575e-07
miR-4698	regulation of cellular process	50794	4.05052e-07
miR-467f/4789-5p	regulation of cell proliferation	42127	4.08453e-07
miR-518a-5p/527	regulation of cellular biosynthetic process	31326	4.08598e-07
miR-330-3p	regulation of cellular metabolic process	31323	4.14509e-07
miR-4724-5p	positive regulation of transcription from RNA polymerase II promoter	45944	4.14723e-07
miR-1323/548o	regulation of macromolecule metabolic process	60255	4.15099e-07
miR-507/557	regulation of cellular metabolic process	31323	4.16122e-07
miR-132/212/212-3p	regulation of transcription from RNA polymerase II promoter	6357	4.16766e-07
miR-29abcd	developmental process	32502	4.17279e-07
miR-93/93a/105/106a/291a-3p/294/295/302abcde/372/373/428/519a/520be/520acd-3p/1378/1420ac	positive regulation of cellular biosynthetic process	31328	4.1831e-07
miR-148ab-3p/152	positive regulation of gene expression	10628	4.19396e-07
miR-4282	positive regulation of transcription, DNA-dependent	45893	4.26969e-07
miR-548p	regulation of RNA metabolic process	51252	4.28061e-07
miR-548ah/3609	positive regulation of macromolecule biosynthetic process	10557	4.3007e-07
miR-3613-3p	anatomical structure development	48856	4.31299e-07
miR-513a-3p	regulation of transcription from RNA polymerase II promoter	6357	4.32297e-07
miR-153	negative regulation of biological process	48519	4.324e-07
miR-4699-3p	regulation of transcription from RNA polymerase II promoter	6357	4.32781e-07
miR-607	cellular biosynthetic process	44249	4.33109e-07
miR-17/17-5p/20ab/20b-5p/93/106ab/427/518a-3p/519d	phosphorus metabolic process	6793	4.338e-07
miR-17/17-5p/20ab/20b-5p/93/106ab/427/518a-3p/519d	phosphate-containing compound metabolic process	6796	4.338e-07
miR-3658	regulation of nitrogen compound metabolic process	51171	4.34994e-07
miR-145	regulation of signal transduction	9966	4.35138e-07
miR-4666-3p	nucleic acid metabolic process	90304	4.36219e-07
miR-4422	negative regulation of macromolecule biosynthetic process	10558	4.36465e-07
miR-692/4753-3p	regulation of cellular metabolic process	31323	4.37934e-07
miR-570	negative regulation of nucleobase-containing compound metabolic process	45934	4.38011e-07
miR-548d-3p/548acbz	negative regulation of macromolecule biosynthetic process	10558	4.39883e-07
miR-577	organ development	48513	4.40531e-07
miR-200bc/429/548a	phosphorus metabolic process	6793	4.40549e-07
miR-200bc/429/548a	phosphate-containing compound metabolic process	6796	4.40549e-07
miR-4282	positive regulation of macromolecule biosynthetic process	10557	4.42003e-07
miR-467f/4789-5p	negative regulation of gene expression	10629	4.42037e-07
miR-548g	RNA metabolic process	16070	4.43868e-07
miR-495/1192	negative regulation of macromolecule biosynthetic process	10558	4.44182e-07
miR-3082-5p/4797-5p	cellular macromolecule metabolic process	44260	4.44238e-07
miR-4775	regulation of cellular metabolic process	31323	4.46556e-07
miR-128/128ab	positive regulation of nitrogen compound metabolic process	51173	4.46903e-07
miR-1326/4766-5p	regulation of metabolic process	19222	4.47634e-07
miR-545	regulation of cellular macromolecule biosynthetic process	2000112	4.48126e-07
miR-204/204b/211	positive regulation of cellular metabolic process	31325	4.49397e-07
miR-582-5p	biological regulation	65007	4.49586e-07
miR-656	regulation of epithelial cell proliferation	50678	4.49833e-07
miR-4719	positive regulation of nitrogen compound metabolic process	51173	4.50138e-07
miR-132/212/212-3p	positive regulation of transcription, DNA-dependent	45893	4.51239e-07
miR-139-5p	regulation of cellular macromolecule biosynthetic process	2000112	4.52942e-07
miR-15abc/16/16abc/195/322/424/497/1907	regulation of cellular process	50794	4.53039e-07
miR-4796-3p	regulation of cellular biosynthetic process	31326	4.53514e-07
miR-3658	regulation of macromolecule biosynthetic process	10556	4.55774e-07
miR-646	protein modification process	6464	4.56421e-07
miR-410/344de/344b-1-3p	anatomical structure development	48856	4.57029e-07
miR-875-3p	regulation of macromolecule biosynthetic process	10556	4.58675e-07
miR-17/17-5p/20ab/20b-5p/93/106ab/427/518a-3p/519d	developmental process	32502	4.63875e-07
miR-467f/4789-5p	regulation of transforming growth factor beta receptor signaling pathway	17015	4.64364e-07
miR-543	regulation of cellular macromolecule biosynthetic process	2000112	4.6575e-07
miR-138/138ab	negative regulation of macromolecule biosynthetic process	10558	4.65906e-07
miR-338-5p	cellular macromolecule biosynthetic process	34645	4.66026e-07
miR-4699-3p	enzyme linked receptor protein signaling pathway	7167	4.66488e-07
miR-548m	regulation of gene expression	10468	4.66873e-07
miR-656	negative regulation of cellular biosynthetic process	31327	4.67023e-07
[truncated: 28,588 more rows]
