# Supplementary material for: BayMiR: inferring evidence for endogenous miRNA-induced gene repression from mRNA expression profiles
Source: BMC Genomics. 2013 Aug 30;14:592. doi: 10.1186/1471-2164-14-592 (PMC3933272; doi:10.1186/1471-2164-14-592)
Supplement: Additional file 4 — Table S2. Excel file. Enriched KEGG terms [file 1471-2164-14-592-S4.xls]

## Sheet: Sheet1
miRNAs family	KEGG pathway	p-value
miR-1276	Systemic lupus erythematosus - Homo sapiens (human)	8.32519e-14
miR-1276	Alcoholism - Homo sapiens (human)	5.47322e-12
miR-760-3p/1842	Systemic lupus erythematosus - Homo sapiens (human)	5.90387e-12
miR-4740-3p	Amphetamine addiction - Homo sapiens (human)	4.48745e-09
miR-760-3p/1842	Alcoholism - Homo sapiens (human)	5.55536e-09
miR-4740-3p	Long-term potentiation - Homo sapiens (human)	1.01681e-08
miR-4523	Influenza A - Homo sapiens (human)	1.06199e-08
miR-3918	Regulation of actin cytoskeleton - Homo sapiens (human)	2.16198e-08
miR-4444	Ribosome biogenesis in eukaryotes - Homo sapiens (human)	2.17635e-08
miR-375	Notch signaling pathway - Homo sapiens (human)	2.36123e-08
miR-4481/4745-5p	Prostate cancer - Homo sapiens (human)	2.84876e-08
miR-1250	Ribosome biogenesis in eukaryotes - Homo sapiens (human)	8.69042e-08
miR-3913-3p	Notch signaling pathway - Homo sapiens (human)	9.6241e-08
miR-933	Influenza A - Homo sapiens (human)	9.63196e-08
miR-1302/1302bd/4298	Pathways in cancer - Homo sapiens (human)	1.14351e-07
miR-371b-3p	Acute myeloid leukemia - Homo sapiens (human)	1.24551e-07
miR-292-3p/371-3p	Acute myeloid leukemia - Homo sapiens (human)	1.35997e-07
miR-545	Regulation of actin cytoskeleton - Homo sapiens (human)	1.41299e-07
miR-579	Dorso-ventral axis formation - Homo sapiens (human)	1.74635e-07
miR-3683	Olfactory transduction - Homo sapiens (human)	1.79631e-07
miR-339-3p	Influenza A - Homo sapiens (human)	2.13638e-07
miR-29abcd	Small cell lung cancer - Homo sapiens (human)	2.32958e-07
miR-4520a-3p	Olfactory transduction - Homo sapiens (human)	2.67467e-07
miR-292-3p/371-3p	Chronic myeloid leukemia - Homo sapiens (human)	3.02963e-07
miR-4530	Prostate cancer - Homo sapiens (human)	3.11876e-07
miR-4740-3p	Calcium signaling pathway - Homo sapiens (human)	3.39418e-07
miR-556-3p	Wnt signaling pathway - Homo sapiens (human)	4.05706e-07
miR-29abcd	Protein digestion and absorption - Homo sapiens (human)	4.86593e-07
miR-4444	NF-kappa B signaling pathway - Homo sapiens (human)	5.91966e-07
miR-29abcd	ECM-receptor interaction - Homo sapiens (human)	6.16269e-07
miR-451b	Progesterone-mediated oocyte maturation - Homo sapiens (human)	6.72155e-07
miR-4462	Ribosome biogenesis in eukaryotes - Homo sapiens (human)	7.56497e-07
miR-612/3150a-3p	Hedgehog signaling pathway - Homo sapiens (human)	8.67728e-07
miR-1273c	Olfactory transduction - Homo sapiens (human)	8.9404e-07
miR-302f/1420d	PPAR signaling pathway - Homo sapiens (human)	8.94948e-07
miR-519a/519bc-3p/291b-3p/1347	Endocytosis - Homo sapiens (human)	9.63356e-07
miR-4659ab-5p	Transcriptional misregulation in cancer - Homo sapiens (human)	9.96348e-07
miR-545	Melanoma - Homo sapiens (human)	1.08022e-06
miR-1180	Pancreatic cancer - Homo sapiens (human)	1.13566e-06
miR-3683	Gastric acid secretion - Homo sapiens (human)	1.29012e-06
miR-3683	Glioma - Homo sapiens (human)	1.43871e-06
miR-3657	RNA transport - Homo sapiens (human)	1.53335e-06
miR-4512	VEGF signaling pathway - Homo sapiens (human)	1.55833e-06
miR-3093-3p/3138	Gastric acid secretion - Homo sapiens (human)	1.5901e-06
miR-3683	Amphetamine addiction - Homo sapiens (human)	1.59825e-06
miR-4444	Tight junction - Homo sapiens (human)	1.60407e-06
miR-758	Notch signaling pathway - Homo sapiens (human)	1.65821e-06
miR-2277-3p	Melanoma - Homo sapiens (human)	1.81377e-06
miR-184	Acute myeloid leukemia - Homo sapiens (human)	1.87105e-06
miR-550b	Phototransduction - Homo sapiens (human)	1.89964e-06
miR-4301	Thyroid cancer - Homo sapiens (human)	1.95709e-06
miR-4326	Dorso-ventral axis formation - Homo sapiens (human)	2.16711e-06
miR-573/3533/3616-5p/3647-5p	Progesterone-mediated oocyte maturation - Homo sapiens (human)	2.20187e-06
miR-1250	NF-kappa B signaling pathway - Homo sapiens (human)	2.35385e-06
miR-4444	Measles - Homo sapiens (human)	2.45373e-06
miR-4257	Prostate cancer - Homo sapiens (human)	2.46574e-06
miR-17/17-5p/20ab/20b-5p/93/106ab/427/518a-3p/519d	Endocytosis - Homo sapiens (human)	2.48286e-06
miR-889	Pathways in cancer - Homo sapiens (human)	2.55101e-06
miR-3683	Long-term potentiation - Homo sapiens (human)	2.57402e-06
miR-4444	Adherens junction - Homo sapiens (human)	2.59529e-06
miR-2329-3p/4679	Vascular smooth muscle contraction - Homo sapiens (human)	2.63133e-06
miR-142-3p	Pancreatic secretion - Homo sapiens (human)	2.70303e-06
miR-631/3661	Acute myeloid leukemia - Homo sapiens (human)	2.75025e-06
miR-605	Wnt signaling pathway - Homo sapiens (human)	2.80473e-06
miR-4486	Dorso-ventral axis formation - Homo sapiens (human)	2.98679e-06
miR-518a-5p/527	Shigellosis - Homo sapiens (human)	2.99369e-06
miR-199ab-5p	Renal cell carcinoma - Homo sapiens (human)	3.00591e-06
miR-759	Cocaine addiction - Homo sapiens (human)	3.18638e-06
miR-4536	Chronic myeloid leukemia - Homo sapiens (human)	3.1872e-06
miR-3663-5p	Glioma - Homo sapiens (human)	3.21242e-06
miR-3190	Protein processing in endoplasmic reticulum - Homo sapiens (human)	3.22917e-06
miR-184	Chronic myeloid leukemia - Homo sapiens (human)	3.52486e-06
miR-3093-3p/3138	Olfactory transduction - Homo sapiens (human)	3.55542e-06
miR-3683	Melanogenesis - Homo sapiens (human)	3.88188e-06
miR-3683	Cholinergic synapse - Homo sapiens (human)	4.18754e-06
miR-3093-3p/3138	Dopaminergic synapse - Homo sapiens (human)	4.38683e-06
miR-563/380-5p	Steroid hormone biosynthesis - Homo sapiens (human)	4.58452e-06
miR-3605-5p	RIG-I-like receptor signaling pathway - Homo sapiens (human)	4.69961e-06
miR-3926	Protein export - Homo sapiens (human)	4.80656e-06
miR-3683	ErbB signaling pathway - Homo sapiens (human)	4.84602e-06
miR-3093-3p/3138	Long-term potentiation - Homo sapiens (human)	5.05994e-06
miR-3683	GnRH signaling pathway - Homo sapiens (human)	5.1996e-06
miR-4520a-3p	Calcium signaling pathway - Homo sapiens (human)	5.28704e-06
miR-4740-3p	Olfactory transduction - Homo sapiens (human)	5.31522e-06
miR-4645-3p	ErbB signaling pathway - Homo sapiens (human)	5.39855e-06
miR-1206	Progesterone-mediated oocyte maturation - Homo sapiens (human)	5.65884e-06
miR-4699-3p	Endocytosis - Homo sapiens (human)	5.79085e-06
miR-4761-3p	Protein processing in endoplasmic reticulum - Homo sapiens (human)	5.86e-06
miR-1777a/2327/2433/4488/4697-5p	Herpes simplex infection - Homo sapiens (human)	6.04447e-06
miR-292-3p/371-3p	Transcriptional misregulation in cancer - Homo sapiens (human)	6.11733e-06
miR-628-3p	Hedgehog signaling pathway - Homo sapiens (human)	6.15716e-06
miR-545	MAPK signaling pathway - Homo sapiens (human)	6.23941e-06
miR-545	ErbB signaling pathway - Homo sapiens (human)	6.34278e-06
miR-1250	Tight junction - Homo sapiens (human)	6.36234e-06
miR-1273c	Gastric acid secretion - Homo sapiens (human)	6.38917e-06
miR-4645-3p	Focal adhesion - Homo sapiens (human)	6.78245e-06
miR-3683	Oocyte meiosis - Homo sapiens (human)	6.78519e-06
miR-4661-5p	Cell cycle - Homo sapiens (human)	6.78875e-06
miR-4514/4692	Wnt signaling pathway - Homo sapiens (human)	6.81773e-06
miR-802	Alanine, aspartate and glutamate metabolism - Homo sapiens (human)	6.86283e-06
miR-659	Fatty acid metabolism - Homo sapiens (human)	6.95776e-06
miR-4477b	Epithelial cell signaling in Helicobacter pylori infection - Homo sapiens (human)	7.08728e-06
miR-1273c	Glioma - Homo sapiens (human)	7.12228e-06
miR-382	Protein processing in endoplasmic reticulum - Homo sapiens (human)	7.36394e-06
miR-4447/4472	Cell adhesion molecules (CAMs) - Homo sapiens (human)	7.63861e-06
miR-1264	Hedgehog signaling pathway - Homo sapiens (human)	7.67788e-06
miR-3936	Ribosome biogenesis in eukaryotes - Homo sapiens (human)	7.77333e-06
miR-512-5p	Oocyte meiosis - Homo sapiens (human)	7.83867e-06
miR-1273c	Amphetamine addiction - Homo sapiens (human)	7.90909e-06
miR-4520a-3p	Gastric acid secretion - Homo sapiens (human)	7.92256e-06
miR-548l	Regulation of actin cytoskeleton - Homo sapiens (human)	8.46194e-06
miR-194	TGF-beta signaling pathway - Homo sapiens (human)	8.49738e-06
miR-4530	MAPK signaling pathway - Homo sapiens (human)	8.63328e-06
miR-4444	Wnt signaling pathway - Homo sapiens (human)	8.76078e-06
miR-4444	Herpes simplex infection - Homo sapiens (human)	8.76078e-06
miR-371b-3p	Chronic myeloid leukemia - Homo sapiens (human)	8.94915e-06
miR-4646-3p	Biosynthesis of unsaturated fatty acids - Homo sapiens (human)	9.07693e-06
miR-4257	Melanoma - Homo sapiens (human)	9.37825e-06
miR-4520a-3p	Glioma - Homo sapiens (human)	9.49994e-06
miR-1250	Measles - Homo sapiens (human)	9.71932e-06
miR-3093-3p/3138	Melanogenesis - Homo sapiens (human)	9.98632e-06
miR-1250	Adherens junction - Homo sapiens (human)	1.02781e-05
miR-545	Adherens junction - Homo sapiens (human)	1.03072e-05
miR-4512	Epithelial cell signaling in Helicobacter pylori infection - Homo sapiens (human)	1.03985e-05
miR-555	Prostate cancer - Homo sapiens (human)	1.07292e-05
miR-595	Prostate cancer - Homo sapiens (human)	1.09791e-05
miR-548t/1643	Transcriptional misregulation in cancer - Homo sapiens (human)	1.11743e-05
miR-451b	GABAergic synapse - Homo sapiens (human)	1.12231e-05
miR-641/3617	MAPK signaling pathway - Homo sapiens (human)	1.1285e-05
miR-2428/3473b/3652/4430	GABAergic synapse - Homo sapiens (human)	1.13018e-05
miR-4520a-3p	Amphetamine addiction - Homo sapiens (human)	1.13128e-05
miR-410/344de/344b-1-3p	Regulation of actin cytoskeleton - Homo sapiens (human)	1.14429e-05
miR-563/380-5p	Metabolism of xenobiotics by cytochrome P450 - Homo sapiens (human)	1.19179e-05
miR-940	ErbB signaling pathway - Homo sapiens (human)	1.20213e-05
miR-677/4420	Protein export - Homo sapiens (human)	1.20218e-05
miR-4444	Epstein-Barr virus infection - Homo sapiens (human)	1.2423e-05
miR-939/1343	Hedgehog signaling pathway - Homo sapiens (human)	1.24539e-05
miR-577	Pancreatic secretion - Homo sapiens (human)	1.25264e-05
miR-1273c	Long-term potentiation - Homo sapiens (human)	1.27133e-05
miR-512-5p	Olfactory transduction - Homo sapiens (human)	1.28169e-05
miR-1324	Histidine metabolism - Homo sapiens (human)	1.28751e-05
miR-660	ECM-receptor interaction - Homo sapiens (human)	1.28819e-05
miR-3173-5p	Biosynthesis of unsaturated fatty acids - Homo sapiens (human)	1.30572e-05
miR-1183	Endometrial cancer - Homo sapiens (human)	1.33238e-05
miR-889	Regulation of actin cytoskeleton - Homo sapiens (human)	1.33567e-05
miR-4512	Shigellosis - Homo sapiens (human)	1.33853e-05
miR-3683	Dopaminergic synapse - Homo sapiens (human)	1.33934e-05
miR-595	Salivary secretion - Homo sapiens (human)	1.35614e-05
miR-1180	Focal adhesion - Homo sapiens (human)	1.41344e-05
miR-563/380-5p	Tryptophan metabolism - Homo sapiens (human)	1.54547e-05
miR-3683	Neurotrophin signaling pathway - Homo sapiens (human)	1.55335e-05
miR-3677-3p	Hedgehog signaling pathway - Homo sapiens (human)	1.55431e-05
miR-3093-3p/3138	GnRH signaling pathway - Homo sapiens (human)	1.6134e-05
miR-302f/1420d	Fatty acid metabolism - Homo sapiens (human)	1.62774e-05
miR-2277-3p	Prostate cancer - Homo sapiens (human)	1.6945e-05
miR-2284s/3136-3p	Adipocytokine signaling pathway - Homo sapiens (human)	1.70036e-05
miR-1281	Nicotine addiction - Homo sapiens (human)	1.74622e-05
miR-3677-3p	Basal cell carcinoma - Homo sapiens (human)	1.76155e-05
miR-4481/4745-5p	Pathways in cancer - Homo sapiens (human)	1.78761e-05
miR-4512	GnRH signaling pathway - Homo sapiens (human)	1.90775e-05
miR-1273c	Melanogenesis - Homo sapiens (human)	1.91362e-05
miR-4446-5p	Regulation of actin cytoskeleton - Homo sapiens (human)	1.94344e-05
miR-4453/4538	Prostate cancer - Homo sapiens (human)	1.95018e-05
miR-1324	Tight junction - Homo sapiens (human)	1.98194e-05
miR-4462	NF-kappa B signaling pathway - Homo sapiens (human)	2.02326e-05
miR-635	Protein export - Homo sapiens (human)	2.02326e-05
miR-3683	Calcium signaling pathway - Homo sapiens (human)	2.04709e-05
miR-1273c	Cholinergic synapse - Homo sapiens (human)	2.0635e-05
miR-592/599	Adherens junction - Homo sapiens (human)	2.14865e-05
miR-4477b	Rheumatoid arthritis - Homo sapiens (human)	2.17101e-05
miR-606	Biosynthesis of unsaturated fatty acids - Homo sapiens (human)	2.19266e-05
miR-4533	Chagas disease (American trypanosomiasis) - Homo sapiens (human)	2.23727e-05
miR-1233	Glioma - Homo sapiens (human)	2.32026e-05
miR-4470	Chemokine signaling pathway - Homo sapiens (human)	2.35857e-05
miR-1289	Gastric acid secretion - Homo sapiens (human)	2.36442e-05
miR-4486	Notch signaling pathway - Homo sapiens (human)	2.37752e-05
miR-451b	Retrograde endocannabinoid signaling - Homo sapiens (human)	2.38053e-05
miR-3547/3663-3p	Epithelial cell signaling in Helicobacter pylori infection - Homo sapiens (human)	2.3855e-05
miR-1273c	ErbB signaling pathway - Homo sapiens (human)	2.38615e-05
miR-3156-3p	Thyroid cancer - Homo sapiens (human)	2.42408e-05
miR-331/331-3p	Thyroid cancer - Homo sapiens (human)	2.42408e-05
miR-595	Protein processing in endoplasmic reticulum - Homo sapiens (human)	2.42491e-05
miR-4798-3p	Cocaine addiction - Homo sapiens (human)	2.44164e-05
miR-374ab	Notch signaling pathway - Homo sapiens (human)	2.44424e-05
miR-4520a-3p	Long-term potentiation - Homo sapiens (human)	2.48011e-05
miR-3093-3p/3138	Oocyte meiosis - Homo sapiens (human)	2.49012e-05
miR-1273c	GnRH signaling pathway - Homo sapiens (human)	2.55927e-05
miR-3663-5p	Cholinergic synapse - Homo sapiens (human)	2.64456e-05
miR-2116	Wnt signaling pathway - Homo sapiens (human)	2.72225e-05
miR-3164	Biosynthesis of unsaturated fatty acids - Homo sapiens (human)	2.77345e-05
miR-4798-3p	Long-term depression - Homo sapiens (human)	2.80358e-05
miR-1623/4269	Bacterial invasion of epithelial cells - Homo sapiens (human)	2.83705e-05
miR-1206	VEGF signaling pathway - Homo sapiens (human)	2.85047e-05
miR-467f/4789-5p	Prostate cancer - Homo sapiens (human)	2.87094e-05
miR-489/1662	Neurotrophin signaling pathway - Homo sapiens (human)	3.06574e-05
miR-1207-5p/4763-3p	GABAergic synapse - Homo sapiens (human)	3.0729e-05
miR-1258	Amphetamine addiction - Homo sapiens (human)	3.12452e-05
miR-4519	Ubiquitin mediated proteolysis - Homo sapiens (human)	3.14142e-05
miR-361-5p	mRNA surveillance pathway - Homo sapiens (human)	3.1452e-05
miR-3547/3663-3p	Shigellosis - Homo sapiens (human)	3.20917e-05
miR-5096	Focal adhesion - Homo sapiens (human)	3.2447e-05
miR-586	Melanoma - Homo sapiens (human)	3.29507e-05
miR-4529-5p	Wnt signaling pathway - Homo sapiens (human)	3.33042e-05
miR-1273c	Oocyte meiosis - Homo sapiens (human)	3.33457e-05
miR-3647-3p	Regulation of actin cytoskeleton - Homo sapiens (human)	3.34892e-05
miR-1206	Pertussis - Homo sapiens (human)	3.43337e-05
miR-219-5p/508/508-3p/4782-3p	alpha-Linolenic acid metabolism - Homo sapiens (human)	3.45144e-05
miR-1250	Wnt signaling pathway - Homo sapiens (human)	3.45144e-05
miR-3683	Wnt signaling pathway - Homo sapiens (human)	3.45144e-05
miR-1250	Herpes simplex infection - Homo sapiens (human)	3.45144e-05
miR-1302/1302bd/4298	MAPK signaling pathway - Homo sapiens (human)	3.47158e-05
miR-3663-5p	ErbB signaling pathway - Homo sapiens (human)	3.5032e-05
miR-759	B cell receptor signaling pathway - Homo sapiens (human)	3.5258e-05
miR-580/627	Hematopoietic cell lineage - Homo sapiens (human)	3.57205e-05
miR-4646-3p	Olfactory transduction - Homo sapiens (human)	3.60709e-05
miR-28-5p/708/1407/1653/3139	Cell cycle - Homo sapiens (human)	3.61743e-05
miR-4645-3p	Renal cell carcinoma - Homo sapiens (human)	3.62304e-05
miR-4450	Notch signaling pathway - Homo sapiens (human)	3.63818e-05
miR-615-3p	Alzheimer's disease - Homo sapiens (human)	3.65752e-05
miR-3683	Tuberculosis - Homo sapiens (human)	3.71205e-05
miR-1185/3679-5p	RIG-I-like receptor signaling pathway - Homo sapiens (human)	3.75535e-05
miR-4740-3p	Gastric acid secretion - Homo sapiens (human)	3.76085e-05
miR-490-3p	Retrograde endocannabinoid signaling - Homo sapiens (human)	3.77277e-05
miR-4512	Tuberculosis - Homo sapiens (human)	3.82365e-05
miR-184	Transcriptional misregulation in cancer - Homo sapiens (human)	3.84734e-05
miR-4790-3p	Dopaminergic synapse - Homo sapiens (human)	3.86091e-05
miR-1299	Endocytosis - Homo sapiens (human)	3.94723e-05
miR-4684-3p	ECM-receptor interaction - Homo sapiens (human)	4.06061e-05
miR-4799-5p	Metabolism of xenobiotics by cytochrome P450 - Homo sapiens (human)	4.10106e-05
miR-1777a/2327/2433/4488/4697-5p	Osteoclast differentiation - Homo sapiens (human)	4.10186e-05
miR-520a-5p/525-5p/2464-3p	Retrograde endocannabinoid signaling - Homo sapiens (human)	4.15782e-05
miR-4740-3p	Glioma - Homo sapiens (human)	4.18917e-05
miR-550b	Olfactory transduction - Homo sapiens (human)	4.20427e-05
miR-1307	Amyotrophic lateral sclerosis (ALS) - Homo sapiens (human)	4.20958e-05
miR-453/323b-5p	Wnt signaling pathway - Homo sapiens (human)	4.2415e-05
miR-515-5p	MAPK signaling pathway - Homo sapiens (human)	4.25754e-05
miR-4731-5p	Endometrial cancer - Homo sapiens (human)	4.37405e-05
miR-659	Wnt signaling pathway - Homo sapiens (human)	4.43166e-05
miR-489/1662	Pertussis - Homo sapiens (human)	4.45616e-05
miR-2277-3p	Pathways in cancer - Homo sapiens (human)	4.47173e-05
miR-146ac/146b-5p	Notch signaling pathway - Homo sapiens (human)	4.50827e-05
miR-3918	Shigellosis - Homo sapiens (human)	4.62917e-05
miR-4536	Acute myeloid leukemia - Homo sapiens (human)	4.64189e-05
miR-3681	Influenza A - Homo sapiens (human)	4.67042e-05
miR-4263	Retrograde endocannabinoid signaling - Homo sapiens (human)	4.70581e-05
miR-4531	alpha-Linolenic acid metabolism - Homo sapiens (human)	4.72636e-05
miR-4520a-3p	Melanogenesis - Homo sapiens (human)	4.83789e-05
miR-512-5p	Melanogenesis - Homo sapiens (human)	4.83789e-05
miR-549/3670	Gastric acid secretion - Homo sapiens (human)	4.8449e-05
miR-1250	Epstein-Barr virus infection - Homo sapiens (human)	4.88473e-05
miR-592/599.m	Spliceosome - Homo sapiens (human)	5.00719e-05
miR-940	Neurotrophin signaling pathway - Homo sapiens (human)	5.0282e-05
miR-4803	ErbB signaling pathway - Homo sapiens (human)	5.04367e-05
miR-4645-3p	Neurotrophin signaling pathway - Homo sapiens (human)	5.11362e-05
miR-4270/4441	Ribosome biogenesis in eukaryotes - Homo sapiens (human)	5.1168e-05
miR-4766-3p	Pancreatic secretion - Homo sapiens (human)	5.14117e-05
miR-3660/4526	Protein processing in endoplasmic reticulum - Homo sapiens (human)	5.29749e-05
miR-1777a/2327/2433/4488/4697-5p	Cocaine addiction - Homo sapiens (human)	5.328e-05
miR-4790-3p	Retrograde endocannabinoid signaling - Homo sapiens (human)	5.4005e-05
miR-4645-3p	Epithelial cell signaling in Helicobacter pylori infection - Homo sapiens (human)	5.4005e-05
miR-4462	Tight junction - Homo sapiens (human)	5.42798e-05
miR-2116	Cocaine addiction - Homo sapiens (human)	5.47332e-05
miR-467f/4789-5p	Regulation of actin cytoskeleton - Homo sapiens (human)	5.50917e-05
miR-889	Prostate cancer - Homo sapiens (human)	5.51462e-05
miR-3175	Hedgehog signaling pathway - Homo sapiens (human)	5.51857e-05
miR-4434/4516	alpha-Linolenic acid metabolism - Homo sapiens (human)	5.55333e-05
miR-203	ErbB signaling pathway - Homo sapiens (human)	5.7216e-05
miR-3093-3p/3138	Glioma - Homo sapiens (human)	5.74314e-05
miR-759	Neurotrophin signaling pathway - Homo sapiens (human)	5.84747e-05
miR-4744	Maturity onset diabetes of the young - Homo sapiens (human)	5.90923e-05
miR-139-5p	Morphine addiction - Homo sapiens (human)	5.97008e-05
miR-453/323b-5p	Hedgehog signaling pathway - Homo sapiens (human)	6.05396e-05
miR-183	Pathogenic Escherichia coli infection - Homo sapiens (human)	6.15649e-05
miR-1231	Dorso-ventral axis formation - Homo sapiens (human)	6.20926e-05
miR-549	Antigen processing and presentation - Homo sapiens (human)	6.2353e-05
miR-3129-3p	Pathogenic Escherichia coli infection - Homo sapiens (human)	6.28117e-05
miR-2116	Ribosome biogenesis in eukaryotes - Homo sapiens (human)	6.30159e-05
miR-3918	VEGF signaling pathway - Homo sapiens (human)	6.4572e-05
miR-1326/4766-5p	Endocytosis - Homo sapiens (human)	6.49752e-05
miR-1273c	Dopaminergic synapse - Homo sapiens (human)	6.55182e-05
miR-4776-3p	Transcriptional misregulation in cancer - Homo sapiens (human)	6.58678e-05
miR-3093-3p/3138	Amphetamine addiction - Homo sapiens (human)	6.59161e-05
miR-4263	Serotonergic synapse - Homo sapiens (human)	6.59424e-05
miR-3607-5p	GABAergic synapse - Homo sapiens (human)	6.61968e-05
miR-4323	GABAergic synapse - Homo sapiens (human)	6.61968e-05
miR-651	Protein processing in endoplasmic reticulum - Homo sapiens (human)	6.66325e-05
miR-3686	Regulation of actin cytoskeleton - Homo sapiens (human)	6.7254e-05
miR-144	Transcriptional misregulation in cancer - Homo sapiens (human)	6.75104e-05
miR-1470	RNA transport - Homo sapiens (human)	6.807e-05
miR-2116	Epstein-Barr virus infection - Homo sapiens (human)	6.87523e-05
miR-1324	Tryptophan metabolism - Homo sapiens (human)	6.9048e-05
miR-942	Toxoplasmosis - Homo sapiens (human)	6.97341e-05
miR-216b/216b-5p	GnRH signaling pathway - Homo sapiens (human)	6.99078e-05
miR-1206	Axon guidance - Homo sapiens (human)	7.05838e-05
miR-1307	NF-kappa B signaling pathway - Homo sapiens (human)	7.26638e-05
miR-548l	Prostate cancer - Homo sapiens (human)	7.28718e-05
miR-1244	Hedgehog signaling pathway - Homo sapiens (human)	7.29217e-05
miR-545	Prostate cancer - Homo sapiens (human)	7.40273e-05
miR-1623/4269	ErbB signaling pathway - Homo sapiens (human)	7.43565e-05
miR-4257	Progesterone-mediated oocyte maturation - Homo sapiens (human)	7.5799e-05
miR-1273c	Neurotrophin signaling pathway - Homo sapiens (human)	7.58994e-05
miR-4637	Focal adhesion - Homo sapiens (human)	7.62347e-05
miR-4520a-3p	GnRH signaling pathway - Homo sapiens (human)	7.74344e-05
miR-300/381/539-3p	Basal cell carcinoma - Homo sapiens (human)	7.8018e-05
miR-579	Fatty acid metabolism - Homo sapiens (human)	7.80369e-05
miR-1180	Pathways in cancer - Homo sapiens (human)	7.81747e-05
miR-515-3p/519e	Pathways in cancer - Homo sapiens (human)	7.85232e-05
miR-4447/4472	Dorso-ventral axis formation - Homo sapiens (human)	7.8682e-05
miR-4790-3p	Pancreatic secretion - Homo sapiens (human)	7.88068e-05
miR-4514/4692	Melanogenesis - Homo sapiens (human)	7.98938e-05
miR-4462	Measles - Homo sapiens (human)	8.25854e-05
miR-2319b/3664-5p	Phosphatidylinositol signaling system - Homo sapiens (human)	8.25932e-05
miR-2319b/3664-5p	Gastric acid secretion - Homo sapiens (human)	8.25932e-05
miR-153	GABAergic synapse - Homo sapiens (human)	8.26251e-05
miR-2917/3136-5p/4439	Tight junction - Homo sapiens (human)	8.36008e-05
miR-4513	Ribosome biogenesis in eukaryotes - Homo sapiens (human)	8.43447e-05
miR-550b	Insulin signaling pathway - Homo sapiens (human)	8.44988e-05
miR-3689a-5p/3689bef	Dorso-ventral axis formation - Homo sapiens (human)	8.4796e-05
miR-487b	Aldosterone-regulated sodium reabsorption - Homo sapiens (human)	8.50523e-05
miR-586	Glioma - Homo sapiens (human)	8.60784e-05
miR-501-5p	Thyroid cancer - Homo sapiens (human)	8.62114e-05
miR-141/200a	Protein export - Homo sapiens (human)	8.62678e-05
miR-566	Nicotine addiction - Homo sapiens (human)	8.69559e-05
miR-4800-5p	Phototransduction - Homo sapiens (human)	8.69559e-05
miR-4323	Gap junction - Homo sapiens (human)	8.71985e-05
miR-4462	Adherens junction - Homo sapiens (human)	8.72827e-05
miR-4778-5p	Glyoxylate and dicarboxylate metabolism - Homo sapiens (human)	8.73091e-05
miR-587	Protein processing in endoplasmic reticulum - Homo sapiens (human)	8.83772e-05
miR-1281	Cocaine addiction - Homo sapiens (human)	8.94565e-05
miR-3594-5p/4685-5p	Retrograde endocannabinoid signaling - Homo sapiens (human)	9.06862e-05
miR-380/380-3p	Thyroid cancer - Homo sapiens (human)	9.14782e-05
miR-4699-5p	Protein export - Homo sapiens (human)	9.21522e-05
miR-4688	Long-term potentiation - Homo sapiens (human)	9.27943e-05
miR-2053	Circadian rhythm - mammal - Homo sapiens (human)	9.28813e-05
miR-4755-3p	Non-small cell lung cancer - Homo sapiens (human)	9.2891e-05
miR-4729	Prostate cancer - Homo sapiens (human)	9.45583e-05
miR-4529-5p	RNA transport - Homo sapiens (human)	9.50981e-05
miR-202-3p	p53 signaling pathway - Homo sapiens (human)	9.55331e-05
miR-1307	Apoptosis - Homo sapiens (human)	9.59784e-05
let-7/98/4458/4500	p53 signaling pathway - Homo sapiens (human)	9.6504e-05
miR-433	Cell cycle - Homo sapiens (human)	9.73634e-05
miR-759	Toll-like receptor signaling pathway - Homo sapiens (human)	9.78256e-05
miR-4645-3p	GnRH signaling pathway - Homo sapiens (human)	9.78256e-05
miR-1180	Non-small cell lung cancer - Homo sapiens (human)	9.79595e-05
miR-515-5p	Prostate cancer - Homo sapiens (human)	9.81575e-05
miR-22/22-3p	Progesterone-mediated oocyte maturation - Homo sapiens (human)	9.87697e-05
miR-5096	ECM-receptor interaction - Homo sapiens (human)	9.92525e-05
miR-4755-5p	Regulation of actin cytoskeleton - Homo sapiens (human)	9.95094e-05
miR-200bc/429/548a	Axon guidance - Homo sapiens (human)	9.96949e-05
miR-1273c	Calcium signaling pathway - Homo sapiens (human)	9.9793e-05
miR-3677-3p	Melanogenesis - Homo sapiens (human)	0.00010103
miR-1307	Small cell lung cancer - Homo sapiens (human)	0.00010103
miR-3675-5p	mRNA surveillance pathway - Homo sapiens (human)	0.000101722
miR-571	Ribosome biogenesis in eukaryotes - Homo sapiens (human)	0.000102687
miR-10abc/10a-5p	Wnt signaling pathway - Homo sapiens (human)	0.00010313
miR-4711-3p	Dopaminergic synapse - Homo sapiens (human)	0.000103743
miR-4290	Cysteine and methionine metabolism - Homo sapiens (human)	0.000103797
miR-1307	Cholinergic synapse - Homo sapiens (human)	0.000106211
miR-325-5p/1714	Hedgehog signaling pathway - Homo sapiens (human)	0.00010642
miR-4453/4538	Colorectal cancer - Homo sapiens (human)	0.000106885
miR-1404/2110	Hedgehog signaling pathway - Homo sapiens (human)	0.000106886
miR-4528	Hedgehog signaling pathway - Homo sapiens (human)	0.000106886
miR-4263	Adipocytokine signaling pathway - Homo sapiens (human)	0.00010853
miR-940	GnRH signaling pathway - Homo sapiens (human)	0.00010898
miR-4761-3p	NF-kappa B signaling pathway - Homo sapiens (human)	0.000109202
miR-610	Biosynthesis of unsaturated fatty acids - Homo sapiens (human)	0.0001108
miR-343/4287/4685-3p	Adipocytokine signaling pathway - Homo sapiens (human)	0.000111117
miR-4740-3p	Melanogenesis - Homo sapiens (human)	0.00011161
miR-1777a/2327/2433/4488/4697-5p	Pertussis - Homo sapiens (human)	0.000111918
miR-3682-3p	African trypanosomiasis - Homo sapiens (human)	0.000112761
miR-1911	Notch signaling pathway - Homo sapiens (human)	0.00011292
miR-4708-3p	Bile secretion - Homo sapiens (human)	0.000113912
miR-1302/1302bd/4298	Prostate cancer - Homo sapiens (human)	0.000114849
miR-3198/4309	Gastric acid secretion - Homo sapiens (human)	0.000115905
miR-4633-5p	Non-homologous end-joining - Homo sapiens (human)	0.000116118
miR-621	Regulation of actin cytoskeleton - Homo sapiens (human)	0.000117688
miR-22/22-3p	Toxoplasmosis - Homo sapiens (human)	0.000117929
miR-4520a-3p	Oocyte meiosis - Homo sapiens (human)	0.000118402
miR-494	Prostate cancer - Homo sapiens (human)	0.000118996
miR-4436b-5p	Protein export - Homo sapiens (human)	0.000119185
miR-4273	Neuroactive ligand-receptor interaction - Homo sapiens (human)	0.000119453
miR-4780	Glioma - Homo sapiens (human)	0.00011972
miR-4740-3p	Cholinergic synapse - Homo sapiens (human)	0.000120259
miR-1231	Circadian rhythm - mammal - Homo sapiens (human)	0.000120391
miR-505/505-3p	Hedgehog signaling pathway - Homo sapiens (human)	0.000120411
miR-3157-3p	Spliceosome - Homo sapiens (human)	0.00012095
miR-4645-3p	T cell receptor signaling pathway - Homo sapiens (human)	0.000121493
miR-3178	Nicotine addiction - Homo sapiens (human)	0.000121573
miR-1296	Protein processing in endoplasmic reticulum - Homo sapiens (human)	0.000122101
miR-587/3692	Hedgehog signaling pathway - Homo sapiens (human)	0.000123905
miR-4317	Hematopoietic cell lineage - Homo sapiens (human)	0.000124615
miR-605	NF-kappa B signaling pathway - Homo sapiens (human)	0.000124938
miR-1180	Amyotrophic lateral sclerosis (ALS) - Homo sapiens (human)	0.000125773
miR-1281	Amyotrophic lateral sclerosis (ALS) - Homo sapiens (human)	0.000125773
miR-4504	Hedgehog signaling pathway - Homo sapiens (human)	0.000127622
miR-375	Dorso-ventral axis formation - Homo sapiens (human)	0.000128095
miR-545	Glioma - Homo sapiens (human)	0.000128715
miR-1538/4745-3p	Bile secretion - Homo sapiens (human)	0.000132128
miR-4763-5p	Chronic myeloid leukemia - Homo sapiens (human)	0.000133178
miR-676	Glioma - Homo sapiens (human)	0.000133548
miR-1258	Wnt signaling pathway - Homo sapiens (human)	0.000133903
miR-4645-3p	Tight junction - Homo sapiens (human)	0.00013486
miR-4645-3p	Colorectal cancer - Homo sapiens (human)	0.00013486
miR-223	Regulation of actin cytoskeleton - Homo sapiens (human)	0.000135238
miR-1324	Gastric acid secretion - Homo sapiens (human)	0.00013569
miR-1180	VEGF signaling pathway - Homo sapiens (human)	0.000135812
miR-759	T cell receptor signaling pathway - Homo sapiens (human)	0.000135878
miR-759	Chagas disease (American trypanosomiasis) - Homo sapiens (human)	0.000135878
miR-197	Long-term potentiation - Homo sapiens (human)	0.000136017
miR-3680	Axon guidance - Homo sapiens (human)	0.000136606
miR-4669	RNA transport - Homo sapiens (human)	0.00013667
miR-1777a/2327/2433/4488/4697-5p	Amphetamine addiction - Homo sapiens (human)	0.000138119
miR-4645-3p	MAPK signaling pathway - Homo sapiens (human)	0.000138775
miR-635	Dopaminergic synapse - Homo sapiens (human)	0.000138809
miR-4740-3p	ErbB signaling pathway - Homo sapiens (human)	0.00013885
miR-4688	Olfactory transduction - Homo sapiens (human)	0.00013923
miR-1307	Colorectal cancer - Homo sapiens (human)	0.000140017
miR-4798-3p	Retrograde endocannabinoid signaling - Homo sapiens (human)	0.000141169
miR-3133	Small cell lung cancer - Homo sapiens (human)	0.000142919
miR-518d-5p/519bc-5p520c-5p/523b/526a	Renal cell carcinoma - Homo sapiens (human)	0.000143667
miR-623	Gastric acid secretion - Homo sapiens (human)	0.000144808
miR-592/599.m	Steroid hormone biosynthesis - Homo sapiens (human)	0.00014521
miR-3093-3p/3138	Calcium signaling pathway - Homo sapiens (human)	0.000146103
miR-4440	RIG-I-like receptor signaling pathway - Homo sapiens (human)	0.000146234
miR-137/137ab	VEGF signaling pathway - Homo sapiens (human)	0.000146743
miR-1243	Ribosome biogenesis in eukaryotes - Homo sapiens (human)	0.000146803
miR-4740-3p	GnRH signaling pathway - Homo sapiens (human)	0.000148809
miR-3936	Wnt signaling pathway - Homo sapiens (human)	0.000150352
miR-520a-5p/525-5p/2464-3p	Dorso-ventral axis formation - Homo sapiens (human)	0.000151077
miR-520a-5p/525-5p/2464-3p	GABAergic synapse - Homo sapiens (human)	0.000152108
miR-520a-5p/525-5p/2464-3p	Morphine addiction - Homo sapiens (human)	0.000152108
miR-676	Amphetamine addiction - Homo sapiens (human)	0.000153059
miR-34ac/34bc-5p/449abc/449c-5p	Notch signaling pathway - Homo sapiens (human)	0.000153087
miR-935	Alanine, aspartate and glutamate metabolism - Homo sapiens (human)	0.000153914
miR-4688	Melanogenesis - Homo sapiens (human)	0.000158043
miR-1911	Ubiquitin mediated proteolysis - Homo sapiens (human)	0.00015874
miR-3065-3p	Biosynthesis of unsaturated fatty acids - Homo sapiens (human)	0.000159051
miR-1582/4311	Calcium signaling pathway - Homo sapiens (human)	0.000159396
miR-550b	Salivary secretion - Homo sapiens (human)	0.000159685
miR-4763-5p	Pathways in cancer - Homo sapiens (human)	0.000160121
miR-888	Metabolism of xenobiotics by cytochrome P450 - Homo sapiens (human)	0.000160633
miR-4717-3p	Oocyte meiosis - Homo sapiens (human)	0.000161414
miR-4707-3p	Nicotine addiction - Homo sapiens (human)	0.000161877
miR-758	Dorso-ventral axis formation - Homo sapiens (human)	0.000163756
miR-548l	Basal cell carcinoma - Homo sapiens (human)	0.000164772
miR-4434/4516	mRNA surveillance pathway - Homo sapiens (human)	0.000166261
miR-1302/1302bd/4298	Endocytosis - Homo sapiens (human)	0.000166261
miR-142-3p	Wnt signaling pathway - Homo sapiens (human)	0.000166615
miR-1273c	Wnt signaling pathway - Homo sapiens (human)	0.00016741
miR-1281	Amphetamine addiction - Homo sapiens (human)	0.000168228
miR-3663-5p	Renal cell carcinoma - Homo sapiens (human)	0.000169521
miR-548p	Regulation of actin cytoskeleton - Homo sapiens (human)	0.000169748
miR-3614-3p	Neurotrophin signaling pathway - Homo sapiens (human)	0.000169939
miR-4646-3p	Neurotrophin signaling pathway - Homo sapiens (human)	0.000169939
miR-582-3p/1267/1396	Wnt signaling pathway - Homo sapiens (human)	0.000172164
miR-561	Hematopoietic cell lineage - Homo sapiens (human)	0.000172953
miR-200bc/429/548a	Neurotrophin signaling pathway - Homo sapiens (human)	0.000174093
miR-512-5p	Gastric acid secretion - Homo sapiens (human)	0.000174272
miR-514/514b-3p	Prostate cancer - Homo sapiens (human)	0.000176281
miR-4533	Neurotrophin signaling pathway - Homo sapiens (human)	0.000177758
miR-4802-3p	Gap junction - Homo sapiens (human)	0.000178564
miR-1206	Retrograde endocannabinoid signaling - Homo sapiens (human)	0.000178919
miR-1180	Endometrial cancer - Homo sapiens (human)	0.000179799
miR-1273c	Tuberculosis - Homo sapiens (human)	0.000179912
miR-153	Endocytosis - Homo sapiens (human)	0.000181829
miR-1265	Small cell lung cancer - Homo sapiens (human)	0.000181988
miR-514/514b-3p	Melanoma - Homo sapiens (human)	0.000183714
miR-4297	GnRH signaling pathway - Homo sapiens (human)	0.000184372
miR-1777a/2327/2433/4488/4697-5p	Rheumatoid arthritis - Homo sapiens (human)	0.00018444
miR-2917/3136-5p/4439	Ribosome biogenesis in eukaryotes - Homo sapiens (human)	0.000186934
miR-3647-3p	Protein processing in endoplasmic reticulum - Homo sapiens (human)	0.000187378
miR-1258	Colorectal cancer - Homo sapiens (human)	0.000189048
miR-1292	Hematopoietic cell lineage - Homo sapiens (human)	0.000189726
miR-4481/4745-5p	Regulation of actin cytoskeleton - Homo sapiens (human)	0.000192123
miR-4740-3p	Oocyte meiosis - Homo sapiens (human)	0.000193295
miR-615-3p	MAPK signaling pathway - Homo sapiens (human)	0.000193947
miR-485-3p	Melanoma - Homo sapiens (human)	0.000195616
miR-500a	Ubiquitin mediated proteolysis - Homo sapiens (human)	0.000196558
miR-569	Hedgehog signaling pathway - Homo sapiens (human)	0.000197126
miR-1307	Prostate cancer - Homo sapiens (human)	0.000199469
miR-512-5p	Glioma - Homo sapiens (human)	0.000200635
miR-29abcd	Focal adhesion - Homo sapiens (human)	0.000200744
miR-3936	NF-kappa B signaling pathway - Homo sapiens (human)	0.000201864
miR-4677-5p	Ribosome biogenesis in eukaryotes - Homo sapiens (human)	0.000201967
miR-545	Endometrial cancer - Homo sapiens (human)	0.000202248
miR-1206	Melanogenesis - Homo sapiens (human)	0.000202316
miR-4635	Notch signaling pathway - Homo sapiens (human)	0.000205879
miR-3135	Influenza A - Homo sapiens (human)	0.000205879
miR-624	Calcium signaling pathway - Homo sapiens (human)	0.000206014
miR-339-3p	Nicotine addiction - Homo sapiens (human)	0.000207845
miR-3656	Nicotine addiction - Homo sapiens (human)	0.000207845
miR-125a-5p/125b-5p/351/670/4319	Regulation of actin cytoskeleton - Homo sapiens (human)	0.000209513
miR-4645-3p	Pertussis - Homo sapiens (human)	0.0002103
miR-296-3p	Amphetamine addiction - Homo sapiens (human)	0.000210308
miR-124/124ab/506	Fatty acid metabolism - Homo sapiens (human)	0.000210861
miR-4719	Transcriptional misregulation in cancer - Homo sapiens (human)	0.000211643
miR-300/381/539-3p	Prostate cancer - Homo sapiens (human)	0.000215159
miR-1326/4766-5p	Regulation of actin cytoskeleton - Homo sapiens (human)	0.000219434
miR-1777a/2327/2433/4488/4697-5p	B cell receptor signaling pathway - Homo sapiens (human)	0.000220324
miR-1623/4269	VEGF signaling pathway - Homo sapiens (human)	0.000221055
miR-3186-5p	Osteoclast differentiation - Homo sapiens (human)	0.000221618
miR-1307	Toxoplasmosis - Homo sapiens (human)	0.000221618
miR-1623/4269	Protein processing in endoplasmic reticulum - Homo sapiens (human)	0.000222672
miR-577	Salivary secretion - Homo sapiens (human)	0.00022556
miR-3119	Basal cell carcinoma - Homo sapiens (human)	0.000226099
miR-1243	NF-kappa B signaling pathway - Homo sapiens (human)	0.000226255
miR-4792	mRNA surveillance pathway - Homo sapiens (human)	0.00022702
miR-1206	Serotonergic synapse - Homo sapiens (human)	0.000227978
miR-4481/4745-5p	Endocytosis - Homo sapiens (human)	0.000228918
miR-495/1192	Protein processing in endoplasmic reticulum - Homo sapiens (human)	0.000229013
miR-3156-3p	Colorectal cancer - Homo sapiens (human)	0.000229409
miR-3093-3p/3138	Cholinergic synapse - Homo sapiens (human)	0.000229762
miR-512-5p	Amphetamine addiction - Homo sapiens (human)	0.000229762
miR-1281	Long-term potentiation - Homo sapiens (human)	0.000229908
miR-759	Pertussis - Homo sapiens (human)	0.000230198
miR-4688	GnRH signaling pathway - Homo sapiens (human)	0.000230198
miR-127-5p	Acute myeloid leukemia - Homo sapiens (human)	0.000231793
miR-3174	Hedgehog signaling pathway - Homo sapiens (human)	0.000232262
miR-924	Hedgehog signaling pathway - Homo sapiens (human)	0.000232262
miR-3659	Axon guidance - Homo sapiens (human)	0.00023823
miR-607	Retrograde endocannabinoid signaling - Homo sapiens (human)	0.000238868
miR-1777a/2327/2433/4488/4697-5p	Renal cell carcinoma - Homo sapiens (human)	0.000239847
miR-432	Glioma - Homo sapiens (human)	0.000242015
miR-4731-5p	Thyroid cancer - Homo sapiens (human)	0.000242777
miR-555	Pathways in cancer - Homo sapiens (human)	0.000243026
miR-1180	Melanoma - Homo sapiens (human)	0.000243391
miR-1180	Acute myeloid leukemia - Homo sapiens (human)	0.000243391
miR-1326/4766-5p	Systemic lupus erythematosus - Homo sapiens (human)	0.000245712
miR-3918	Adherens junction - Homo sapiens (human)	0.000249023
miR-1206	Long-term depression - Homo sapiens (human)	0.000249631
miR-3622b-5p	Adherens junction - Homo sapiens (human)	0.000249631
miR-22/22-3p	Pertussis - Homo sapiens (human)	0.000251836
miR-1307	Protein processing in endoplasmic reticulum - Homo sapiens (human)	0.000252963
miR-1307	Neurotrophin signaling pathway - Homo sapiens (human)	0.000252963
miR-3663-5p	Steroid hormone biosynthesis - Homo sapiens (human)	0.000253283
miR-3913-3p	Dorso-ventral axis formation - Homo sapiens (human)	0.000253283
miR-4780	Long-term potentiation - Homo sapiens (human)	0.000253787
miR-615-5p	GABAergic synapse - Homo sapiens (human)	0.000253787
miR-1286	Protein processing in endoplasmic reticulum - Homo sapiens (human)	0.000255526
miR-3130-3p	Pancreatic cancer - Homo sapiens (human)	0.000256049
miR-4257	Pathways in cancer - Homo sapiens (human)	0.000257033
miR-3160-5p	mRNA surveillance pathway - Homo sapiens (human)	0.000258547
miR-539/539-5p	African trypanosomiasis - Homo sapiens (human)	0.000259385
miR-1607/1777b/3180-3p/3196	Nicotine addiction - Homo sapiens (human)	0.000259453
miR-4740-3p	Nicotine addiction - Homo sapiens (human)	0.000259453
miR-3142/1245b-5p	Amyotrophic lateral sclerosis (ALS) - Homo sapiens (human)	0.000260723
miR-2116	Amphetamine addiction - Homo sapiens (human)	0.000261564
miR-4530	Regulation of actin cytoskeleton - Homo sapiens (human)	0.000261708
miR-4274	Circadian rhythm - mammal - Homo sapiens (human)	0.000263503
miR-4450	Wnt signaling pathway - Homo sapiens (human)	0.00026479
miR-125a-5p/125b-5p/351/670/4319	MAPK signaling pathway - Homo sapiens (human)	0.000269831
miR-132/212/212-3p	Cholinergic synapse - Homo sapiens (human)	0.000270712
miR-501-5p	Adherens junction - Homo sapiens (human)	0.000270997
miR-3691-3p	Gastric acid secretion - Homo sapiens (human)	0.000274019
miR-579	Notch signaling pathway - Homo sapiens (human)	0.000275808
miR-1777a/2327/2433/4488/4697-5p	Focal adhesion - Homo sapiens (human)	0.000277438
miR-3607-5p	Tight junction - Homo sapiens (human)	0.000278837
miR-4323	Tight junction - Homo sapiens (human)	0.000278837
miR-548n/570	Adherens junction - Homo sapiens (human)	0.000284414
miR-1180	Apoptosis - Homo sapiens (human)	0.000286127
miR-3660/4526	Wnt signaling pathway - Homo sapiens (human)	0.00028666
miR-4462	Wnt signaling pathway - Homo sapiens (human)	0.000288558
miR-4462	Herpes simplex infection - Homo sapiens (human)	0.000288558
miR-4457	Protein export - Homo sapiens (human)	0.000288558
miR-3594-5p/4685-5p	Hematopoietic cell lineage - Homo sapiens (human)	0.000288979
miR-550b	Phosphatidylinositol signaling system - Homo sapiens (human)	0.000290901
miR-550b	Gastric acid secretion - Homo sapiens (human)	0.000290901
miR-550b	Pertussis - Homo sapiens (human)	0.000290901
miR-292-3p/371-3p	Pathways in cancer - Homo sapiens (human)	0.000293007
miR-3943	Regulation of actin cytoskeleton - Homo sapiens (human)	0.000295642
miR-1292	ECM-receptor interaction - Homo sapiens (human)	0.000297924
miR-4780	Olfactory transduction - Homo sapiens (human)	0.000297924
miR-520a-5p/525-5p/2464-3p	Alcoholism - Homo sapiens (human)	0.000297984
miR-573/3533/3616-5p/3647-5p	RIG-I-like receptor signaling pathway - Homo sapiens (human)	0.000298045
miR-573/3533/3616-5p/3647-5p	Pertussis - Homo sapiens (human)	0.000298045
miR-545	Dorso-ventral axis formation - Homo sapiens (human)	0.000298147
miR-4697-3p	Prostate cancer - Homo sapiens (human)	0.000299554
miR-759	Amphetamine addiction - Homo sapiens (human)	0.000303126
miR-3682-3p	Small cell lung cancer - Homo sapiens (human)	0.000304468
miR-3647-3p	Prostate cancer - Homo sapiens (human)	0.000304834
miR-1777a/2327/2433/4488/4697-5p	Epithelial cell signaling in Helicobacter pylori infection - Homo sapiens (human)	0.000305063
miR-451b	Shigellosis - Homo sapiens (human)	0.000305774
miR-483-3p	African trypanosomiasis - Homo sapiens (human)	0.00030677
miR-3663-5p	Neurotrophin signaling pathway - Homo sapiens (human)	0.000309449
miR-548agai	Ubiquitin mediated proteolysis - Homo sapiens (human)	0.000309684
miR-451	Pathogenic Escherichia coli infection - Homo sapiens (human)	0.00031264
miR-302f/1420d	Dorso-ventral axis formation - Homo sapiens (human)	0.000322741
miR-676	Olfactory transduction - Homo sapiens (human)	0.000323467
miR-1287	Thyroid cancer - Homo sapiens (human)	0.000323467
miR-1258	Cocaine addiction - Homo sapiens (human)	0.000323471
miR-550b	Glioma - Homo sapiens (human)	0.000323475
miR-300/381/539-3p	Regulation of actin cytoskeleton - Homo sapiens (human)	0.000325973
miR-4753-5p	Progesterone-mediated oocyte maturation - Homo sapiens (human)	0.000328428
miR-3093-3p/3138	Wnt signaling pathway - Homo sapiens (human)	0.000330912
miR-1180	Chronic myeloid leukemia - Homo sapiens (human)	0.000332293
miR-3185	Protein export - Homo sapiens (human)	0.000332428
miR-4798-3p	Axon guidance - Homo sapiens (human)	0.000334629
miR-296-3p	Long-term potentiation - Homo sapiens (human)	0.000334839
miR-4475	Maturity onset diabetes of the young - Homo sapiens (human)	0.000334857
miR-4696	Dorso-ventral axis formation - Homo sapiens (human)	0.000337967
miR-1303	Oocyte meiosis - Homo sapiens (human)	0.000338693
miR-3149	Neurotrophin signaling pathway - Homo sapiens (human)	0.000339565
miR-197	Nicotine addiction - Homo sapiens (human)	0.00034023
miR-4520a-3p	Dopaminergic synapse - Homo sapiens (human)	0.000344456
miR-512-5p	Dopaminergic synapse - Homo sapiens (human)	0.000344456
miR-4675/4741	Ribosome biogenesis in eukaryotes - Homo sapiens (human)	0.000348327
miR-1180	ErbB signaling pathway - Homo sapiens (human)	0.000348443
miR-1404/2110	Wnt signaling pathway - Homo sapiens (human)	0.000348792
miR-216b/216b-5p	Wnt signaling pathway - Homo sapiens (human)	0.000348792
miR-4297	Pertussis - Homo sapiens (human)	0.000350586
miR-4480	Pertussis - Homo sapiens (human)	0.000350586
miR-4688	Vascular smooth muscle contraction - Homo sapiens (human)	0.000350586
miR-376abd/376b-3p	Pathways in cancer - Homo sapiens (human)	0.000351493
miR-2909	Protein processing in endoplasmic reticulum - Homo sapiens (human)	0.000353358
miR-555	Neurotrophin signaling pathway - Homo sapiens (human)	0.000353358
miR-2276	Dorso-ventral axis formation - Homo sapiens (human)	0.000353652
miR-3922-5p	mRNA surveillance pathway - Homo sapiens (human)	0.000355637
miR-624	Long-term potentiation - Homo sapiens (human)	0.000355637
miR-3672	Spliceosome - Homo sapiens (human)	0.000356205
miR-1291/1291ab	Renal cell carcinoma - Homo sapiens (human)	0.000356206
miR-1538/4745-3p	Adipocytokine signaling pathway - Homo sapiens (human)	0.000357828
miR-550b	Amphetamine addiction - Homo sapiens (human)	0.000358319
miR-302ac/520f	Pancreatic secretion - Homo sapiens (human)	0.000361944
miR-1ab/206/613	Thyroid cancer - Homo sapiens (human)	0.000363842
miR-9/9ab	Protein digestion and absorption - Homo sapiens (human)	0.000364592
miR-518a-5p/527	Endocytosis - Homo sapiens (human)	0.000368341
miR-936	Histidine metabolism - Homo sapiens (human)	0.000369802
miR-592/599.m	Metabolism of xenobiotics by cytochrome P450 - Homo sapiens (human)	0.000370404
miR-485-3p	Regulation of actin cytoskeleton - Homo sapiens (human)	0.000375118
miR-4740-3p	Dopaminergic synapse - Homo sapiens (human)	0.000376309
miR-4699-3p	Epithelial cell signaling in Helicobacter pylori infection - Homo sapiens (human)	0.000377435
miR-922/1704	Chronic myeloid leukemia - Homo sapiens (human)	0.000378302
miR-4258	Nicotine addiction - Homo sapiens (human)	0.000379499
miR-548l	Adherens junction - Homo sapiens (human)	0.000379638
miR-596/2353	Influenza A - Homo sapiens (human)	0.000379739
miR-4697-3p	MAPK signaling pathway - Homo sapiens (human)	0.000383032
miR-4724-5p	Wnt signaling pathway - Homo sapiens (human)	0.000383675
miR-4724-5p	Herpes simplex infection - Homo sapiens (human)	0.000383675
miR-451b	Pertussis - Homo sapiens (human)	0.000384495
miR-4268	Transcriptional misregulation in cancer - Homo sapiens (human)	0.000386799
miR-3174	Wnt signaling pathway - Homo sapiens (human)	0.000388144
miR-4513	Tight junction - Homo sapiens (human)	0.00039199
miR-3145-3p	Protein export - Homo sapiens (human)	0.000393091
miR-3120-5p	Ribosome biogenesis in eukaryotes - Homo sapiens (human)	0.000393367
miR-4696	Retrograde endocannabinoid signaling - Homo sapiens (human)	0.000395134
miR-3918	Epithelial cell signaling in Helicobacter pylori infection - Homo sapiens (human)	0.000395134
miR-1206	T cell receptor signaling pathway - Homo sapiens (human)	0.00039542
miR-1206	Chagas disease (American trypanosomiasis) - Homo sapiens (human)	0.00039542
miR-1231	Hedgehog signaling pathway - Homo sapiens (human)	0.000395536
miR-4327	Hedgehog signaling pathway - Homo sapiens (human)	0.000395536
miR-200bc/429/548a	Renal cell carcinoma - Homo sapiens (human)	0.000396305
miR-501-5p	Osteoclast differentiation - Homo sapiens (human)	0.000399633
miR-4314	Steroid hormone biosynthesis - Homo sapiens (human)	0.000403521
miR-1302/1302bd/4298	Notch signaling pathway - Homo sapiens (human)	0.000404112
miR-4462	Epstein-Barr virus infection - Homo sapiens (human)	0.000406027
miR-4646-3p	Oocyte meiosis - Homo sapiens (human)	0.000406259
miR-1777a/2327/2433/4488/4697-5p	ErbB signaling pathway - Homo sapiens (human)	0.000408488
miR-1777a/2327/2433/4488/4697-5p	Toll-like receptor signaling pathway - Homo sapiens (human)	0.000408488
miR-4731-5p	Basal cell carcinoma - Homo sapiens (human)	0.000409358
miR-4688	Insulin signaling pathway - Homo sapiens (human)	0.000409469
miR-328a/328b-3p	Adipocytokine signaling pathway - Homo sapiens (human)	0.000410422
miR-4690-3p	Protein processing in endoplasmic reticulum - Homo sapiens (human)	0.00041376
miR-668	TGF-beta signaling pathway - Homo sapiens (human)	0.000414423
miR-4638-5p	Amyotrophic lateral sclerosis (ALS) - Homo sapiens (human)	0.000415836
miR-466	TGF-beta signaling pathway - Homo sapiens (human)	0.000416268
miR-1180	Colorectal cancer - Homo sapiens (human)	0.000416843
miR-3156-3p	Wnt signaling pathway - Homo sapiens (human)	0.000418206
miR-453/323b-5p	Amphetamine addiction - Homo sapiens (human)	0.000419383
miR-512-5p	Long-term potentiation - Homo sapiens (human)	0.000422734
miR-4520a-3p	GABAergic synapse - Homo sapiens (human)	0.000422734
miR-606	PPAR signaling pathway - Homo sapiens (human)	0.000422841
miR-520a-5p/525-5p/2464-3p	Cholinergic synapse - Homo sapiens (human)	0.000427497
miR-520a-5p/525-5p/2464-3p	Serotonergic synapse - Homo sapiens (human)	0.000427497
miR-4447/4472	ECM-receptor interaction - Homo sapiens (human)	0.000428742
miR-4780	Melanogenesis - Homo sapiens (human)	0.000428742
miR-4251	ECM-receptor interaction - Homo sapiens (human)	0.000428748
miR-3677-3p	Wnt signaling pathway - Homo sapiens (human)	0.000430154
miR-940	Focal adhesion - Homo sapiens (human)	0.000430775
miR-3660/4526	Shigellosis - Homo sapiens (human)	0.000433228
miR-141/200a	GABAergic synapse - Homo sapiens (human)	0.000433265
miR-4740-3p	Neurotrophin signaling pathway - Homo sapiens (human)	0.000434931
miR-4481/4745-5p	MAPK signaling pathway - Homo sapiens (human)	0.000435289
miR-124/124ab/506	Long-term depression - Homo sapiens (human)	0.000435543
miR-10abc/10a-5p	Adherens junction - Homo sapiens (human)	0.000436906
miR-3128	Adherens junction - Homo sapiens (human)	0.000436906
miR-1777a/2327/2433/4488/4697-5p	GnRH signaling pathway - Homo sapiens (human)	0.000437454
miR-515-5p	Regulation of actin cytoskeleton - Homo sapiens (human)	0.000437473
miR-3943	Prostate cancer - Homo sapiens (human)	0.000437963
miR-1292	Shigellosis - Homo sapiens (human)	0.000439718
miR-4453/4538	Thyroid cancer - Homo sapiens (human)	0.000439718
miR-4729	Pathways in cancer - Homo sapiens (human)	0.00044223
miR-566	Cocaine addiction - Homo sapiens (human)	0.000442745
miR-545	Calcium signaling pathway - Homo sapiens (human)	0.000444736
miR-759	Osteoclast differentiation - Homo sapiens (human)	0.000445497
miR-4645-3p	Regulation of actin cytoskeleton - Homo sapiens (human)	0.000449404
miR-1307	Tuberculosis - Homo sapiens (human)	0.000451526
miR-451b	GnRH signaling pathway - Homo sapiens (human)	0.00045399
miR-4530	Melanoma - Homo sapiens (human)	0.000454072
miR-4635	Dorso-ventral axis formation - Homo sapiens (human)	0.000457736
miR-582-5p	Wnt signaling pathway - Homo sapiens (human)	0.000458629
miR-514/514b-3p	Regulation of actin cytoskeleton - Homo sapiens (human)	0.000460045
miR-1326/4766-5p	ErbB signaling pathway - Homo sapiens (human)	0.00046063
miR-3093-3p/3138	Vascular smooth muscle contraction - Homo sapiens (human)	0.000460719
miR-759	Pathways in cancer - Homo sapiens (human)	0.000465952
miR-3547/3663-3p	ErbB signaling pathway - Homo sapiens (human)	0.00046703
miR-4790-3p	RNA transport - Homo sapiens (human)	0.00046703
miR-205/205ab	Gastric acid secretion - Homo sapiens (human)	0.000469703
miR-4711-3p	Glioma - Homo sapiens (human)	0.000470458
miR-1284/3596c	Adherens junction - Homo sapiens (human)	0.000470945
miR-3151	Acute myeloid leukemia - Homo sapiens (human)	0.000472003
miR-4645-5p/4673	Regulation of actin cytoskeleton - Homo sapiens (human)	0.000472419
miR-1256	Pancreatic secretion - Homo sapiens (human)	0.000474283
miR-3162-3p	Amyotrophic lateral sclerosis (ALS) - Homo sapiens (human)	0.000474653
miR-4646-3p	Gastric acid secretion - Homo sapiens (human)	0.000475122
miR-636	Pancreatic secretion - Homo sapiens (human)	0.000475263
miR-3125/3539/3916	Neurotrophin signaling pathway - Homo sapiens (human)	0.000475778
miR-677/4276	ECM-receptor interaction - Homo sapiens (human)	0.000476368
miR-3647-3p	Pathways in cancer - Homo sapiens (human)	0.000476485
miR-433	Oocyte meiosis - Homo sapiens (human)	0.000476596
miR-4762-5p	RNA transport - Homo sapiens (human)	0.000477156
miR-1231	Notch signaling pathway - Homo sapiens (human)	0.000477184
miR-4661-5p	Notch signaling pathway - Homo sapiens (human)	0.000477184
miR-676	Melanogenesis - Homo sapiens (human)	0.000477197
miR-592/599.m	Tryptophan metabolism - Homo sapiens (human)	0.00047731
miR-3935	Retrograde endocannabinoid signaling - Homo sapiens (human)	0.000479809
miR-2116	NF-kappa B signaling pathway - Homo sapiens (human)	0.000479998
miR-4328	RNA transport - Homo sapiens (human)	0.000480329
miR-759	Epstein-Barr virus infection - Homo sapiens (human)	0.000481622
miR-4669	mRNA surveillance pathway - Homo sapiens (human)	0.00048198
miR-1538/4745-3p	Renal cell carcinoma - Homo sapiens (human)	0.000483974
miR-548an	Notch signaling pathway - Homo sapiens (human)	0.000483986
miR-718	Non-small cell lung cancer - Homo sapiens (human)	0.000484582
miR-545	Pathways in cancer - Homo sapiens (human)	0.000485308
miR-4533	B cell receptor signaling pathway - Homo sapiens (human)	0.000488746
miR-629	Vascular smooth muscle contraction - Homo sapiens (human)	0.000488935
miR-641/3617	Protein export - Homo sapiens (human)	0.000489477
miR-1180	Insulin signaling pathway - Homo sapiens (human)	0.000491315
miR-4291	Biosynthesis of unsaturated fatty acids - Homo sapiens (human)	0.000492094
miR-3688-3p	Pancreatic secretion - Homo sapiens (human)	0.000493422
miR-129-3p/129ab-3p/129-1-3p/129-2-3p	Axon guidance - Homo sapiens (human)	0.0004958
miR-1777a/2327/2433/4488/4697-5p	T cell receptor signaling pathway - Homo sapiens (human)	0.000499291
miR-1777a/2327/2433/4488/4697-5p	Chagas disease (American trypanosomiasis) - Homo sapiens (human)	0.000499291
miR-1ab/206/613	Transcriptional misregulation in cancer - Homo sapiens (human)	0.00050239
miR-4257	MAPK signaling pathway - Homo sapiens (human)	0.000502835
miR-1470	Cocaine addiction - Homo sapiens (human)	0.000506486
miR-4749-3p	Olfactory transduction - Homo sapiens (human)	0.000506723
miR-4270/4441	Adherens junction - Homo sapiens (human)	0.000507022
miR-4645-3p	B cell receptor signaling pathway - Homo sapiens (human)	0.000508681
miR-4790-3p	GABAergic synapse - Homo sapiens (human)	0.000508681
miR-153	Regulation of actin cytoskeleton - Homo sapiens (human)	0.000510089
miR-515-3p/519e	Regulation of actin cytoskeleton - Homo sapiens (human)	0.000510552
miR-4798-3p	Dopaminergic synapse - Homo sapiens (human)	0.000511813
miR-1349/1389/378g	Dorso-ventral axis formation - Homo sapiens (human)	0.000516458
miR-3613-3p	Prostate cancer - Homo sapiens (human)	0.000517568
miR-764	Pancreatic cancer - Homo sapiens (human)	0.000518295
miR-3547/3663-3p	GnRH signaling pathway - Homo sapiens (human)	0.000520676
miR-4688	Salivary secretion - Homo sapiens (human)	0.000521607
miR-4760-5p	Retrograde endocannabinoid signaling - Homo sapiens (human)	0.000522272
miR-3682-5p	Chronic myeloid leukemia - Homo sapiens (human)	0.000522784
miR-676	Cholinergic synapse - Homo sapiens (human)	0.000525241
miR-642a	Transcriptional misregulation in cancer - Homo sapiens (human)	0.000529711
miR-34b/449c/1360/2682	Notch signaling pathway - Homo sapiens (human)	0.000530056
miR-3164	PPAR signaling pathway - Homo sapiens (human)	0.00053006
miR-3936	Tight junction - Homo sapiens (human)	0.00053221
miR-1777a/2327/2433/4488/4697-5p	Colorectal cancer - Homo sapiens (human)	0.00053221
miR-4263	Protein export - Homo sapiens (human)	0.000535069
miR-3978	GABAergic synapse - Homo sapiens (human)	0.000537095
miR-4711-3p	Amphetamine addiction - Homo sapiens (human)	0.000537664
miR-4263	Cholinergic synapse - Homo sapiens (human)	0.000538247
miR-640	Maturity onset diabetes of the young - Homo sapiens (human)	0.000539685
miR-338-5p	ErbB signaling pathway - Homo sapiens (human)	0.000540762
miR-1307	Epstein-Barr virus infection - Homo sapiens (human)	0.000542194
miR-183	Gastric acid secretion - Homo sapiens (human)	0.000542453
miR-343/4287/4685-3p	ErbB signaling pathway - Homo sapiens (human)	0.000542938
miR-343/4469	ErbB signaling pathway - Homo sapiens (human)	0.000542938
miR-377	MAPK signaling pathway - Homo sapiens (human)	0.000544018
miR-451b	Neurotrophin signaling pathway - Homo sapiens (human)	0.000545022
miR-4646-3p	Glioma - Homo sapiens (human)	0.000545668
miR-1206	RIG-I-like receptor signaling pathway - Homo sapiens (human)	0.000547979
miR-4502	African trypanosomiasis - Homo sapiens (human)	0.000550595
miR-4255	Focal adhesion - Homo sapiens (human)	0.000554913
miR-4533	Renal cell carcinoma - Homo sapiens (human)	0.000559083
miR-888	Transcriptional misregulation in cancer - Homo sapiens (human)	0.000560076
miR-140/140-5p/876-3p/1244	Bile secretion - Homo sapiens (human)	0.000563097
miR-3607-5p	Endometrial cancer - Homo sapiens (human)	0.000566595
miR-4464/4748	Melanoma - Homo sapiens (human)	0.000567738
miR-934	Maturity onset diabetes of the young - Homo sapiens (human)	0.000568663
miR-550b	Long-term potentiation - Homo sapiens (human)	0.000568864
miR-4800-5p	Calcium signaling pathway - Homo sapiens (human)	0.00056922
miR-4450	Chronic myeloid leukemia - Homo sapiens (human)	0.000577167
miR-130ac/301ab/301b/301b-3p/454/721/4295/3666	Endocytosis - Homo sapiens (human)	0.0005804
miR-451b	T cell receptor signaling pathway - Homo sapiens (human)	0.000580422
miR-2861/3091-3p	GABAergic synapse - Homo sapiens (human)	0.000584884
miR-4323	Adherens junction - Homo sapiens (human)	0.00058577
miR-1258	Neurotrophin signaling pathway - Homo sapiens (human)	0.000589422
miR-1814b/4445	PPAR signaling pathway - Homo sapiens (human)	0.000590377
miR-1307	Focal adhesion - Homo sapiens (human)	0.000590636
miR-1266/4518	Axon guidance - Homo sapiens (human)	0.000591975
miR-612/1285/3187-5p	Focal adhesion - Homo sapiens (human)	0.000592114
miR-1281	Neuroactive ligand-receptor interaction - Homo sapiens (human)	0.000592924
miR-1180	Prostate cancer - Homo sapiens (human)	0.000592924
miR-577	Gastric acid secretion - Homo sapiens (human)	0.00059548
miR-377	RNA transport - Homo sapiens (human)	0.000598093
miR-4800-5p	Olfactory transduction - Homo sapiens (human)	0.000601292
miR-1292	Nicotine addiction - Homo sapiens (human)	0.000601292
miR-4447/4472	Notch signaling pathway - Homo sapiens (human)	0.000601909
miR-4447/4472	Basal cell carcinoma - Homo sapiens (human)	0.000601909
miR-624	Wnt signaling pathway - Homo sapiens (human)	0.000602423
miR-503	Cell cycle - Homo sapiens (human)	0.000607778
miR-1280	RNA transport - Homo sapiens (human)	0.000608433
miR-2116	Measles - Homo sapiens (human)	0.00060948
miR-197	African trypanosomiasis - Homo sapiens (human)	0.00061077
miR-3178	Cocaine addiction - Homo sapiens (human)	0.000617741
miR-3145-3p	Alanine, aspartate and glutamate metabolism - Homo sapiens (human)	0.000618415
miR-555	Endometrial cancer - Homo sapiens (human)	0.00061855
miR-576-3p	Hedgehog signaling pathway - Homo sapiens (human)	0.000618912
miR-139-5p	GABAergic synapse - Homo sapiens (human)	0.000619896
miR-759	Renal cell carcinoma - Homo sapiens (human)	0.000620451
miR-1224-5p/1671	Melanoma - Homo sapiens (human)	0.000620451
miR-4780	GnRH signaling pathway - Homo sapiens (human)	0.000620451
miR-566	Amyotrophic lateral sclerosis (ALS) - Homo sapiens (human)	0.000621216
miR-718	Amyotrophic lateral sclerosis (ALS) - Homo sapiens (human)	0.000621216
miR-4301	Glyoxylate and dicarboxylate metabolism - Homo sapiens (human)	0.000621216
miR-1324	Cocaine addiction - Homo sapiens (human)	0.000622303
miR-598/598-3p	Notch signaling pathway - Homo sapiens (human)	0.000622946
miR-3119	Endometrial cancer - Homo sapiens (human)	0.000623059
miR-4646-3p	Amphetamine addiction - Homo sapiens (human)	0.000623366
miR-485-3p	Notch signaling pathway - Homo sapiens (human)	0.000623473
miR-4795-3p	GABAergic synapse - Homo sapiens (human)	0.000624659
miR-1183	Non-small cell lung cancer - Homo sapiens (human)	0.00063308
miR-4476	MAPK signaling pathway - Homo sapiens (human)	0.000633131
miR-532-5p/511	Non-homologous end-joining - Homo sapiens (human)	0.000636212
miR-3128	Epithelial cell signaling in Helicobacter pylori infection - Homo sapiens (human)	0.000636235
miR-1261	Tight junction - Homo sapiens (human)	0.000640503
miR-636	Long-term potentiation - Homo sapiens (human)	0.000641061
miR-3663-5p	Metabolism of xenobiotics by cytochrome P450 - Homo sapiens (human)	0.000642379
miR-516a-3p/1375	Nicotine addiction - Homo sapiens (human)	0.000645328
miR-4447/4472	Melanogenesis - Homo sapiens (human)	0.00064595
miR-3689a-5p/3689bef	Notch signaling pathway - Homo sapiens (human)	0.000647691
miR-582-3p/1267/1396	Basal cell carcinoma - Homo sapiens (human)	0.000647691
miR-4453/4538	Basal cell carcinoma - Homo sapiens (human)	0.000647691
miR-132/212/212-3p	Oocyte meiosis - Homo sapiens (human)	0.000650632
miR-2117	Regulation of actin cytoskeleton - Homo sapiens (human)	0.000652171
miR-3973	Axon guidance - Homo sapiens (human)	0.000652685
miR-573/3533/3616-5p/3647-5p	Dopaminergic synapse - Homo sapiens (human)	0.000657338
miR-1180	Toxoplasmosis - Homo sapiens (human)	0.000658423
miR-3658	Regulation of actin cytoskeleton - Homo sapiens (human)	0.000663919
miR-634	Insulin signaling pathway - Homo sapiens (human)	0.000664553
miR-4737	VEGF signaling pathway - Homo sapiens (human)	0.000670457
miR-718	VEGF signaling pathway - Homo sapiens (human)	0.000670457
miR-1258	Pertussis - Homo sapiens (human)	0.000670975
miR-4504	Neurotrophin signaling pathway - Homo sapiens (human)	0.000671833
miR-624	Melanogenesis - Homo sapiens (human)	0.000672068
miR-4786-3p	Epstein-Barr virus infection - Homo sapiens (human)	0.00067342
miR-1265	Prostate cancer - Homo sapiens (human)	0.00067403
miR-1207-5p/4763-3p	Chemokine signaling pathway - Homo sapiens (human)	0.000674547
miR-4493	Biosynthesis of unsaturated fatty acids - Homo sapiens (human)	0.000678124
miR-4697-3p	Biosynthesis of unsaturated fatty acids - Homo sapiens (human)	0.000678124
miR-3140-5p	Ubiquitin mediated proteolysis - Homo sapiens (human)	0.000685444
miR-4773	Ubiquitin mediated proteolysis - Homo sapiens (human)	0.000685444
miR-296-3p	Nicotine addiction - Homo sapiens (human)	0.000686257
miR-432	Maturity onset diabetes of the young - Homo sapiens (human)	0.00069204
miR-548p	Gastric acid secretion - Homo sapiens (human)	0.000693103
miR-4512	Regulation of actin cytoskeleton - Homo sapiens (human)	0.000695469
miR-3122/3913-5p	Notch signaling pathway - Homo sapiens (human)	0.000695647
miR-595	Insulin signaling pathway - Homo sapiens (human)	0.000698716
miR-3918	GnRH signaling pathway - Homo sapiens (human)	0.000699318
miR-1348/1839/1839-5p/3927	Pathways in cancer - Homo sapiens (human)	0.000700339
miR-22/22-3p	Chagas disease (American trypanosomiasis) - Homo sapiens (human)	0.000703984
miR-3547/3663-3p	VEGF signaling pathway - Homo sapiens (human)	0.000706005
miR-507/557	Acute myeloid leukemia - Homo sapiens (human)	0.000708511
miR-3532/4443	Small cell lung cancer - Homo sapiens (human)	0.000710553
miR-518d-5p/519bc-5p520c-5p/523b/526a	Transcriptional misregulation in cancer - Homo sapiens (human)	0.00071097
miR-4638-5p	NF-kappa B signaling pathway - Homo sapiens (human)	0.000714869
miR-3913-3p	RIG-I-like receptor signaling pathway - Homo sapiens (human)	0.00071706
miR-4688	Phototransduction - Homo sapiens (human)	0.000721539
miR-3649	Melanoma - Homo sapiens (human)	0.000723292
miR-453/323b-5p	Tuberculosis - Homo sapiens (human)	0.000724871
miR-196abc	Protein processing in endoplasmic reticulum - Homo sapiens (human)	0.000726694
miR-4452	Protein processing in endoplasmic reticulum - Homo sapiens (human)	0.000726694
miR-1180	Alzheimer's disease - Homo sapiens (human)	0.000727316
miR-1281	Alzheimer's disease - Homo sapiens (human)	0.000727316
miR-642a	Nicotine addiction - Homo sapiens (human)	0.000727697
miR-4755-3p	Long-term potentiation - Homo sapiens (human)	0.000734444
miR-132/212/212-3p	Bile secretion - Homo sapiens (human)	0.000734478
miR-4422	Nicotine addiction - Homo sapiens (human)	0.000734768
miR-4297	Toxoplasmosis - Homo sapiens (human)	0.000738646
miR-370	Chronic myeloid leukemia - Homo sapiens (human)	0.000740831
miR-609	Rheumatoid arthritis - Homo sapiens (human)	0.000745359
miR-591	Basal cell carcinoma - Homo sapiens (human)	0.000745819
miR-1233	Olfactory transduction - Homo sapiens (human)	0.000746128
miR-4329	Steroid hormone biosynthesis - Homo sapiens (human)	0.000746737
miR-1180	Neurotrophin signaling pathway - Homo sapiens (human)	0.000751033
miR-4297	Progesterone-mediated oocyte maturation - Homo sapiens (human)	0.000751589
miR-1324	Dopaminergic synapse - Homo sapiens (human)	0.000755837
miR-548g	Chronic myeloid leukemia - Homo sapiens (human)	0.000756645
miR-3912	Morphine addiction - Homo sapiens (human)	0.000757807
miR-629	Hematopoietic cell lineage - Homo sapiens (human)	0.000761096
miR-4434/4516	Wnt signaling pathway - Homo sapiens (human)	0.000761705
miR-4668-3p	Wnt signaling pathway - Homo sapiens (human)	0.000763553
miR-1324	Melanogenesis - Homo sapiens (human)	0.000763856
miR-3129-3p	Gastric acid secretion - Homo sapiens (human)	0.000764522
miR-1185/3679-5p	Dopaminergic synapse - Homo sapiens (human)	0.000764522
miR-595	Amphetamine addiction - Homo sapiens (human)	0.000769538
miR-199ab-3p/3129-5p	Vascular smooth muscle contraction - Homo sapiens (human)	0.000772765
miR-554	Glyoxylate and dicarboxylate metabolism - Homo sapiens (human)	0.000774459
miR-4724-5p	Epstein-Barr virus infection - Homo sapiens (human)	0.000774536
miR-1281	Alcoholism - Homo sapiens (human)	0.000775127
miR-3918	Amyotrophic lateral sclerosis (ALS) - Homo sapiens (human)	0.000775291
miR-3168	mRNA surveillance pathway - Homo sapiens (human)	0.000777087
miR-2127/4728-5p	Melanogenesis - Homo sapiens (human)	0.00077765
miR-4424	Ribosome biogenesis in eukaryotes - Homo sapiens (human)	0.000779282
miR-188-5p	African trypanosomiasis - Homo sapiens (human)	0.000779282
miR-4451	Pancreatic cancer - Homo sapiens (human)	0.00077961
miR-4747-3p	Bile secretion - Homo sapiens (human)	0.000781402
miR-4520a-3p	Cholinergic synapse - Homo sapiens (human)	0.000781458
miR-4672	Focal adhesion - Homo sapiens (human)	0.00078601
miR-1291/1291ab	Alcoholism - Homo sapiens (human)	0.000790896
miR-4795-5p	Notch signaling pathway - Homo sapiens (human)	0.000798249
miR-4480	Dopaminergic synapse - Homo sapiens (human)	0.000798297
miR-562	Melanoma - Homo sapiens (human)	0.000799422
miR-615-5p	Tight junction - Homo sapiens (human)	0.000799422
miR-3936	Measles - Homo sapiens (human)	0.000802188
miR-3082-5p/4797-5p	Cholinergic synapse - Homo sapiens (human)	0.0008049
miR-544b	VEGF signaling pathway - Homo sapiens (human)	0.000805912
miR-377	Pathways in cancer - Homo sapiens (human)	0.000811141
miR-3547/3663-3p	Bacterial invasion of epithelial cells - Homo sapiens (human)	0.000814172
miR-369-3p	Regulation of actin cytoskeleton - Homo sapiens (human)	0.000816175
miR-1226/1656/1838	African trypanosomiasis - Homo sapiens (human)	0.000816195
miR-377	Melanoma - Homo sapiens (human)	0.000816779
miR-338-5p	Regulation of actin cytoskeleton - Homo sapiens (human)	0.000817186
miR-4646-3p	Tuberculosis - Homo sapiens (human)	0.00081874
miR-9/9ab	Alanine, aspartate and glutamate metabolism - Homo sapiens (human)	0.000819159
miR-377	Focal adhesion - Homo sapiens (human)	0.000819631
miR-4707-3p	Cocaine addiction - Homo sapiens (human)	0.000820863
miR-556-3p	Colorectal cancer - Homo sapiens (human)	0.000821432
miR-4424	Tight junction - Homo sapiens (human)	0.000823621
miR-3663-5p	Tryptophan metabolism - Homo sapiens (human)	0.000826203
miR-4697-3p	Regulation of actin cytoskeleton - Homo sapiens (human)	0.000826572
miR-566	Amphetamine addiction - Homo sapiens (human)	0.000829213
miR-4658	Glioma - Homo sapiens (human)	0.000838294
miR-4489	Melanoma - Homo sapiens (human)	0.000838542
miR-4423-5p	Cell cycle - Homo sapiens (human)	0.000840123
miR-4455	Axon guidance - Homo sapiens (human)	0.000840123
miR-612/1285/3187-5p	Cocaine addiction - Homo sapiens (human)	0.000840244
miR-4297	Long-term potentiation - Homo sapiens (human)	0.000840832
miR-4307	Hedgehog signaling pathway - Homo sapiens (human)	0.000843945
miR-2964a-3p	RIG-I-like receptor signaling pathway - Homo sapiens (human)	0.000845199
miR-759	Epithelial cell signaling in Helicobacter pylori infection - Homo sapiens (human)	0.000845443
miR-550b	Melanogenesis - Homo sapiens (human)	0.00084569
miR-3200-3p	Spliceosome - Homo sapiens (human)	0.000846681
miR-3936	Adherens junction - Homo sapiens (human)	0.000846681
miR-380/380-3p	Non-homologous end-joining - Homo sapiens (human)	0.000849665
miR-576-5p	Melanoma - Homo sapiens (human)	0.000851951
miR-4749-3p	Melanogenesis - Homo sapiens (human)	0.000853291
miR-199ab-5p	Focal adhesion - Homo sapiens (human)	0.000858537
miR-184	Pathways in cancer - Homo sapiens (human)	0.000859125
miR-451	Oocyte meiosis - Homo sapiens (human)	0.000863
miR-4536	Transcriptional misregulation in cancer - Homo sapiens (human)	0.000865406
miR-3178	Amyotrophic lateral sclerosis (ALS) - Homo sapiens (human)	0.000866165
miR-3909	Antigen processing and presentation - Homo sapiens (human)	0.000866429
miR-549	Renal cell carcinoma - Homo sapiens (human)	0.000866429
miR-4763-5p	Acute myeloid leukemia - Homo sapiens (human)	0.000866429
miR-4780	Oocyte meiosis - Homo sapiens (human)	0.000866429
miR-1273e	Adipocytokine signaling pathway - Homo sapiens (human)	0.000874243
miR-151-3p	Neuroactive ligand-receptor interaction - Homo sapiens (human)	0.000874243
miR-101/101ab	Transcriptional misregulation in cancer - Homo sapiens (human)	0.000875207
miR-1206	Wnt signaling pathway - Homo sapiens (human)	0.000879466
miR-197	Amphetamine addiction - Homo sapiens (human)	0.000879537
miR-1623/4269	Tight junction - Homo sapiens (human)	0.000880755
miR-139-5p	Cocaine addiction - Homo sapiens (human)	0.000881211
miR-718	Endometrial cancer - Homo sapiens (human)	0.000885796
miR-634	Melanoma - Homo sapiens (human)	0.000886121
miR-3140-3p	Axon guidance - Homo sapiens (human)	0.000887942
miR-767-3p	Calcium signaling pathway - Homo sapiens (human)	0.000888758
miR-1224-3p	Ribosome biogenesis in eukaryotes - Homo sapiens (human)	0.00089334
miR-606	Ribosome biogenesis in eukaryotes - Homo sapiens (human)	0.00089334
miR-4310	Progesterone-mediated oocyte maturation - Homo sapiens (human)	0.000894298
miR-578	Endocytosis - Homo sapiens (human)	0.000895078
miR-587/3692	mRNA surveillance pathway - Homo sapiens (human)	0.000895668
miR-4802-3p	Cell cycle - Homo sapiens (human)	0.000899202
miR-3618	Maturity onset diabetes of the young - Homo sapiens (human)	0.000899416
miR-3128	Pancreatic cancer - Homo sapiens (human)	0.000900778
miR-1281	Calcium signaling pathway - Homo sapiens (human)	0.000901235
miR-3156-3p	Neurotrophin signaling pathway - Homo sapiens (human)	0.000908148
miR-3925-5p	Oocyte meiosis - Homo sapiens (human)	0.000908148
miR-3127-3p	Notch signaling pathway - Homo sapiens (human)	0.000910046
miR-343/4287/4685-3p	Gastric acid secretion - Homo sapiens (human)	0.00092026
miR-4325	RIG-I-like receptor signaling pathway - Homo sapiens (human)	0.000921496
miR-4717-5p	T cell receptor signaling pathway - Homo sapiens (human)	0.000922938
miR-4291	Phototransduction - Homo sapiens (human)	0.000925232
miR-4761-3p	Amyotrophic lateral sclerosis (ALS) - Homo sapiens (human)	0.000927357
miR-203	Adipocytokine signaling pathway - Homo sapiens (human)	0.000930523
miR-2319b/3664-5p	Salivary secretion - Homo sapiens (human)	0.000931183
miR-548p	Transcriptional misregulation in cancer - Homo sapiens (human)	0.000931557
miR-4530	Cholinergic synapse - Homo sapiens (human)	0.000933459
miR-411	RNA transport - Homo sapiens (human)	0.000933548
miR-4711-5p	Hematopoietic cell lineage - Homo sapiens (human)	0.000935059
miR-581/669d	Endocytosis - Homo sapiens (human)	0.000935152
miR-520a-5p/525-5p/2464-3p	Dopaminergic synapse - Homo sapiens (human)	0.000936458
miR-4790-3p	Cholinergic synapse - Homo sapiens (human)	0.000938061
miR-4790-3p	Serotonergic synapse - Homo sapiens (human)	0.000938061
miR-4520a-3p	ErbB signaling pathway - Homo sapiens (human)	0.000938061
miR-34b/449c/1360/2682	Dorso-ventral axis formation - Homo sapiens (human)	0.000941759
miR-4638-5p	Apoptosis - Homo sapiens (human)	0.000941827
miR-4688	Gastric acid secretion - Homo sapiens (human)	0.000942116
miR-3170	Glyoxylate and dicarboxylate metabolism - Homo sapiens (human)	0.000944206
miR-4286	Glyoxylate and dicarboxylate metabolism - Homo sapiens (human)	0.000944206
miR-147/147a/2423/2470	Phototransduction - Homo sapiens (human)	0.000944206
miR-571	Phototransduction - Homo sapiens (human)	0.000944206
miR-4740-3p	Wnt signaling pathway - Homo sapiens (human)	0.000945414
miR-636	Protein export - Homo sapiens (human)	0.000955167
miR-3189-5p	Histidine metabolism - Homo sapiens (human)	0.000957336
miR-2415/4650-5p	GABAergic synapse - Homo sapiens (human)	0.000959766
miR-3714	Notch signaling pathway - Homo sapiens (human)	0.0009629
miR-555	Melanoma - Homo sapiens (human)	0.00096485
miR-1207-5p/4763-3p	Alanine, aspartate and glutamate metabolism - Homo sapiens (human)	0.000967895
miR-5096	Endocytosis - Homo sapiens (human)	0.000968471
miR-4326	Notch signaling pathway - Homo sapiens (human)	0.000969494
miR-4763-5p	Endocytosis - Homo sapiens (human)	0.000973066
miR-4688	Alcoholism - Homo sapiens (human)	0.000976811
miR-4711-3p	Long-term potentiation - Homo sapiens (human)	0.000979278
miR-4755-3p	Nicotine addiction - Homo sapiens (human)	0.000979544
miR-3185	Melanoma - Homo sapiens (human)	0.000986492
miR-4731-5p	Acute myeloid leukemia - Homo sapiens (human)	0.000986492
miR-216a	Biosynthesis of unsaturated fatty acids - Homo sapiens (human)	0.000986895
miR-4699-3p	MAPK signaling pathway - Homo sapiens (human)	0.000987881
miR-4463	Neuroactive ligand-receptor interaction - Homo sapiens (human)	0.00098862
miR-371b-3p	Pathways in cancer - Homo sapiens (human)	0.000989655
miR-4638-5p	Small cell lung cancer - Homo sapiens (human)	0.000990889
miR-28-5p/708/1407/1653/3139	Neurotrophin signaling pathway - Homo sapiens (human)	0.000998981
miR-577	Wnt signaling pathway - Homo sapiens (human)	0.000999156
miR-18ab/4735-3p	Endocytosis - Homo sapiens (human)	0.000999486
miR-199ab-5p	RNA transport - Homo sapiens (human)	0.00100039
miR-135ab/135a-5p	Protein processing in endoplasmic reticulum - Homo sapiens (human)	0.00100202
miR-922/1704	Acute myeloid leukemia - Homo sapiens (human)	0.00100455
miR-4645-3p	Influenza A - Homo sapiens (human)	0.00100492
miR-4749-3p	Influenza A - Homo sapiens (human)	0.00100492
miR-124/124ab/506	Insulin signaling pathway - Homo sapiens (human)	0.00100793
miR-132/212/212-3p	GABAergic synapse - Homo sapiens (human)	0.00101041
miR-579	PPAR signaling pathway - Homo sapiens (human)	0.00101089
miR-1299	Cocaine addiction - Homo sapiens (human)	0.00101089
miR-4755-3p	Cocaine addiction - Homo sapiens (human)	0.0010126
miR-345-3p/4539	alpha-Linolenic acid metabolism - Homo sapiens (human)	0.0010131
miR-345-3p/4539	Maturity onset diabetes of the young - Homo sapiens (human)	0.0010131
miR-451	Cell cycle - Homo sapiens (human)	0.0010131
miR-4740-3p	Tuberculosis - Homo sapiens (human)	0.00101445
miR-1543/4540	mRNA surveillance pathway - Homo sapiens (human)	0.0010146
miR-4314	Metabolism of xenobiotics by cytochrome P450 - Homo sapiens (human)	0.00101756
miR-4258	Calcium signaling pathway - Homo sapiens (human)	0.00101756
miR-501-5p	Colorectal cancer - Homo sapiens (human)	0.00101954
miR-3120-3p	Phototransduction - Homo sapiens (human)	0.00102128
miR-4658	Adipocytokine signaling pathway - Homo sapiens (human)	0.00102222
miR-4470	Toxoplasmosis - Homo sapiens (human)	0.00102332
miR-501-3p/502-3p/500/502a	Hedgehog signaling pathway - Homo sapiens (human)	0.0010238
miR-4637	Cholinergic synapse - Homo sapiens (human)	0.00102412
miR-512-5p	GnRH signaling pathway - Homo sapiens (human)	0.00102412
miR-576-5p	Protein export - Homo sapiens (human)	0.00102498
miR-1273f	Amyotrophic lateral sclerosis (ALS) - Homo sapiens (human)	0.00102661
miR-410/344de/344b-1-3p	Prostate cancer - Homo sapiens (human)	0.00102822
miR-548p	Pancreatic secretion - Homo sapiens (human)	0.00102966
miR-942	Rheumatoid arthritis - Homo sapiens (human)	0.00103091
miR-139-5p	Retrograde endocannabinoid signaling - Homo sapiens (human)	0.00103163
miR-3120-3p	Adherens junction - Homo sapiens (human)	0.00103402
miR-205/205ab	Dorso-ventral axis formation - Homo sapiens (human)	0.00103441
miR-4661-3p	Amphetamine addiction - Homo sapiens (human)	0.00103791
miR-4638-5p	Cholinergic synapse - Homo sapiens (human)	0.00104117
miR-4688	Glioma - Homo sapiens (human)	0.00104582
miR-1470	Pertussis - Homo sapiens (human)	0.00104582
miR-2909	Gap junction - Homo sapiens (human)	0.00104618
miR-3166	Oocyte meiosis - Homo sapiens (human)	0.00104788
miR-339-3p	Cocaine addiction - Homo sapiens (human)	0.00105182
miR-3656	Cocaine addiction - Homo sapiens (human)	0.00105182
miR-4646-3p	alpha-Linolenic acid metabolism - Homo sapiens (human)	0.00105247
miR-343/4287/4685-3p	Glioma - Homo sapiens (human)	0.00105477
miR-1972	Protein processing in endoplasmic reticulum - Homo sapiens (human)	0.00105509
miR-623	Neurotrophin signaling pathway - Homo sapiens (human)	0.00105509
miR-453/323b-5p	Cholinergic synapse - Homo sapiens (human)	0.00106247
miR-151-3p	Osteoclast differentiation - Homo sapiens (human)	0.00106556
miR-4435	VEGF signaling pathway - Homo sapiens (human)	0.00106611
miR-2319b/3664-5p	Phototransduction - Homo sapiens (human)	0.00106649
miR-4645-3p	Chemokine signaling pathway - Homo sapiens (human)	0.00107013
miR-4477b	GnRH signaling pathway - Homo sapiens (human)	0.00107682
miR-3686	MAPK signaling pathway - Homo sapiens (human)	0.00107727
miR-3686	Prostate cancer - Homo sapiens (human)	0.00108287
miR-573/3533/3616-5p/3647-5p	Retrograde endocannabinoid signaling - Homo sapiens (human)	0.00108734
miR-338-5p	Endocytosis - Homo sapiens (human)	0.00108877
miR-338-5p	Gap junction - Homo sapiens (human)	0.00109037
miR-2415/4650-5p	Chemokine signaling pathway - Homo sapiens (human)	0.00109066
miR-3594-5p/4685-5p	Shigellosis - Homo sapiens (human)	0.0010939
miR-1745/3194-3p	Endocytosis - Homo sapiens (human)	0.00109412
miR-338/338-3p	Endocytosis - Homo sapiens (human)	0.00109412
miR-1258	Rheumatoid arthritis - Homo sapiens (human)	0.00109424
miR-4778-5p	Gastric acid secretion - Homo sapiens (human)	0.00109721
miR-4503	Steroid hormone biosynthesis - Homo sapiens (human)	0.0010993
miR-1243	Long-term depression - Homo sapiens (human)	0.00110261
miR-4780	Salivary secretion - Homo sapiens (human)	0.00110261
miR-144	TGF-beta signaling pathway - Homo sapiens (human)	0.00110472
miR-4642	Pancreatic secretion - Homo sapiens (human)	0.00110753
miR-659	PPAR signaling pathway - Homo sapiens (human)	0.0011092
miR-510	Prostate cancer - Homo sapiens (human)	0.00111315
miR-4422	Biosynthesis of unsaturated fatty acids - Homo sapiens (human)	0.00111334
miR-539/539-5p	Notch signaling pathway - Homo sapiens (human)	0.00111677
miR-451b	Morphine addiction - Homo sapiens (human)	0.00111764
miR-759	Influenza A - Homo sapiens (human)	0.00111777
miR-550b	GnRH signaling pathway - Homo sapiens (human)	0.00111985
miR-4795-5p	Chronic myeloid leukemia - Homo sapiens (human)	0.00112275
miR-1623/4269	Neurotrophin signaling pathway - Homo sapiens (human)	0.00112312
miR-4645-3p	Toll-like receptor signaling pathway - Homo sapiens (human)	0.00112514
miR-494	Endocytosis - Homo sapiens (human)	0.00112766
miR-4737	B cell receptor signaling pathway - Homo sapiens (human)	0.00113035
miR-566	Long-term potentiation - Homo sapiens (human)	0.00113035
miR-324-5p	Phototransduction - Homo sapiens (human)	0.00113035
miR-759	MAPK signaling pathway - Homo sapiens (human)	0.00113068
miR-4470	Dopaminergic synapse - Homo sapiens (human)	0.00113263
miR-412/3551-5p	Axon guidance - Homo sapiens (human)	0.00113304
miR-4646-3p	Long-term potentiation - Homo sapiens (human)	0.00113308
miR-1206	alpha-Linolenic acid metabolism - Homo sapiens (human)	0.00113341
miR-3119	Colorectal cancer - Homo sapiens (human)	0.00114424
miR-3651	RNA transport - Homo sapiens (human)	0.00114689
miR-4707-3p	Amyotrophic lateral sclerosis (ALS) - Homo sapiens (human)	0.00115019
miR-4301	Alanine, aspartate and glutamate metabolism - Homo sapiens (human)	0.00115019
miR-3132	Herpes simplex infection - Homo sapiens (human)	0.00115257
miR-3178	Amphetamine addiction - Homo sapiens (human)	0.00115539
miR-4294	Gastric acid secretion - Homo sapiens (human)	0.00115649
miR-4688	Amphetamine addiction - Homo sapiens (human)	0.00115649
miR-891b	Bacterial invasion of epithelial cells - Homo sapiens (human)	0.00116117
miR-3607-5p	Basal cell carcinoma - Homo sapiens (human)	0.0011625
miR-4753-5p	Regulation of actin cytoskeleton - Homo sapiens (human)	0.00116444
miR-888	Steroid hormone biosynthesis - Homo sapiens (human)	0.00116674
miR-217	Prostate cancer - Homo sapiens (human)	0.0011709
miR-4699-5p	Maturity onset diabetes of the young - Homo sapiens (human)	0.00117499
miR-3923	Circadian rhythm - mammal - Homo sapiens (human)	0.00118694
miR-203	Insulin signaling pathway - Homo sapiens (human)	0.00119335
miR-718	Melanoma - Homo sapiens (human)	0.00119603
miR-718	Acute myeloid leukemia - Homo sapiens (human)	0.00119603
miR-4780	Phototransduction - Homo sapiens (human)	0.00119603
miR-1324	Ribosome biogenesis in eukaryotes - Homo sapiens (human)	0.00119959
miR-329/329ab/362-3p	Ribosome biogenesis in eukaryotes - Homo sapiens (human)	0.00119959
miR-4475	Protein processing in endoplasmic reticulum - Homo sapiens (human)	0.00120252
miR-3093-3p/3138	Neurotrophin signaling pathway - Homo sapiens (human)	0.00120252
miR-1265	Pathways in cancer - Homo sapiens (human)	0.001204
miR-4744	Ubiquitin mediated proteolysis - Homo sapiens (human)	0.00121145
miR-290-5p/292-5p/371-5p/293	Protein processing in endoplasmic reticulum - Homo sapiens (human)	0.00121447
miR-1659/2467/4436b-3p	Protein processing in endoplasmic reticulum - Homo sapiens (human)	0.00121447
miR-4303	mRNA surveillance pathway - Homo sapiens (human)	0.00121602
miR-3183/4723-3p	Long-term potentiation - Homo sapiens (human)	0.00121602
miR-453/323b-5p	ErbB signaling pathway - Homo sapiens (human)	0.00122204
miR-3119	mRNA surveillance pathway - Homo sapiens (human)	0.00122253
miR-302ac/520f	Chemokine signaling pathway - Homo sapiens (human)	0.00122483
miR-4504	Pertussis - Homo sapiens (human)	0.00122771
miR-759	ErbB signaling pathway - Homo sapiens (human)	0.00122787
miR-1302/1302bd/4298	Regulation of actin cytoskeleton - Homo sapiens (human)	0.00123314
miR-492	Cysteine and methionine metabolism - Homo sapiens (human)	0.00124094
miR-1273e	Progesterone-mediated oocyte maturation - Homo sapiens (human)	0.0012483
miR-298	Tuberculosis - Homo sapiens (human)	0.00125096
miR-4639-3p	Histidine metabolism - Homo sapiens (human)	0.00125373
miR-4778-5p	Pathogenic Escherichia coli infection - Homo sapiens (human)	0.00125681
miR-1206	Osteoclast differentiation - Homo sapiens (human)	0.00125801
miR-1206	Toxoplasmosis - Homo sapiens (human)	0.00125801
miR-1777a/2327/2433/4488/4697-5p	Neurotrophin signaling pathway - Homo sapiens (human)	0.00126014
miR-499a-5p	Maturity onset diabetes of the young - Homo sapiens (human)	0.00126034
miR-580	Cocaine addiction - Homo sapiens (human)	0.00126147
miR-4297	Retrograde endocannabinoid signaling - Homo sapiens (human)	0.00127335
miR-151-3p	RIG-I-like receptor signaling pathway - Homo sapiens (human)	0.00127431
miR-4512	RIG-I-like receptor signaling pathway - Homo sapiens (human)	0.00127431
miR-4512	Bacterial invasion of epithelial cells - Homo sapiens (human)	0.00127431
miR-378/422a/378bcdefhi	Adipocytokine signaling pathway - Homo sapiens (human)	0.00127431
miR-3145-3p	Antigen processing and presentation - Homo sapiens (human)	0.00127446
miR-4511	Spliceosome - Homo sapiens (human)	0.0012762
miR-4773	Spliceosome - Homo sapiens (human)	0.0012762
miR-1244	Wnt signaling pathway - Homo sapiens (human)	0.00127911
miR-219-5p/508/508-3p/4782-3p	Biosynthesis of unsaturated fatty acids - Homo sapiens (human)	0.00128044
miR-3978	Shigellosis - Homo sapiens (human)	0.00128281
miR-4294	Pathogenic Escherichia coli infection - Homo sapiens (human)	0.00128331
miR-1470	Amphetamine addiction - Homo sapiens (human)	0.00128331
miR-4719	Circadian rhythm - mammal - Homo sapiens (human)	0.00128418
miR-4533	ErbB signaling pathway - Homo sapiens (human)	0.00128472
miR-4533	Toll-like receptor signaling pathway - Homo sapiens (human)	0.00128472
miR-3663-5p	Olfactory transduction - Homo sapiens (human)	0.0012866
miR-17/17-5p/20ab/20b-5p/93/106ab/427/518a-3p/519d	Chronic myeloid leukemia - Homo sapiens (human)	0.00128765
miR-944	PPAR signaling pathway - Homo sapiens (human)	0.00128873
miR-148ab-3p/152	Protein processing in endoplasmic reticulum - Homo sapiens (human)	0.00129659
miR-583	RIG-I-like receptor signaling pathway - Homo sapiens (human)	0.00129689
miR-1910	Gastric acid secretion - Homo sapiens (human)	0.00129689
miR-4688	Calcium signaling pathway - Homo sapiens (human)	0.00129689
miR-139-5p	Cholinergic synapse - Homo sapiens (human)	0.00130074
miR-3657	mRNA surveillance pathway - Homo sapiens (human)	0.00130167
miR-1258	B cell receptor signaling pathway - Homo sapiens (human)	0.00130167
miR-4795-3p	Metabolism of xenobiotics by cytochrome P450 - Homo sapiens (human)	0.00130197
miR-4792	Spliceosome - Homo sapiens (human)	0.00130314
miR-1296	Axon guidance - Homo sapiens (human)	0.00130377
miR-4314	Tryptophan metabolism - Homo sapiens (human)	0.00130625
miR-513b/3585-5p	Protein export - Homo sapiens (human)	0.00130884
miR-1607/1777b/3180-3p/3196	Cocaine addiction - Homo sapiens (human)	0.00131032
miR-4740-3p	Cocaine addiction - Homo sapiens (human)	0.00131032
miR-31	Endocytosis - Homo sapiens (human)	0.00131184
miR-466	Basal cell carcinoma - Homo sapiens (human)	0.00131531
miR-4506	Biosynthesis of unsaturated fatty acids - Homo sapiens (human)	0.00131681
miR-940	Renal cell carcinoma - Homo sapiens (human)	0.00132161
miR-3128	VEGF signaling pathway - Homo sapiens (human)	0.00132171
miR-936	Vascular smooth muscle contraction - Homo sapiens (human)	0.00132224
miR-489/1662	Tuberculosis - Homo sapiens (human)	0.00132563
miR-765/3584-5p	Tuberculosis - Homo sapiens (human)	0.00132563
miR-631/3661	Chronic myeloid leukemia - Homo sapiens (human)	0.00132894
miR-1180	Tuberculosis - Homo sapiens (human)	0.00133573
miR-467f/4789-5p	Pathways in cancer - Homo sapiens (human)	0.00133868
miR-1243	Epstein-Barr virus infection - Homo sapiens (human)	0.00133883
miR-2113	Steroid hormone biosynthesis - Homo sapiens (human)	0.00134677
miR-586	Dorso-ventral axis formation - Homo sapiens (human)	0.00134677
miR-216b/216b-5p	Amphetamine addiction - Homo sapiens (human)	0.00135237
miR-3682-3p	Toxoplasmosis - Homo sapiens (human)	0.0013551
miR-548b-3p	Spliceosome - Homo sapiens (human)	0.0013579
miR-1206	Dopaminergic synapse - Homo sapiens (human)	0.0013579
miR-513b/3585-5p	Protein processing in endoplasmic reticulum - Homo sapiens (human)	0.00136221
miR-592/599	Hematopoietic cell lineage - Homo sapiens (human)	0.00136421
miR-4638-5p	Colorectal cancer - Homo sapiens (human)	0.00136836
miR-767-3p	Pancreatic secretion - Homo sapiens (human)	0.00137211
miR-767-3p	Cocaine addiction - Homo sapiens (human)	0.00137211
miR-19ab	RIG-I-like receptor signaling pathway - Homo sapiens (human)	0.001377
miR-141/200a	Measles - Homo sapiens (human)	0.00138789
miR-3140-3p	Alanine, aspartate and glutamate metabolism - Homo sapiens (human)	0.00138999
miR-4446-5p	Prostate cancer - Homo sapiens (human)	0.00139145
miR-3128	Regulation of actin cytoskeleton - Homo sapiens (human)	0.00139325
miR-611/3131	RNA transport - Homo sapiens (human)	0.00139387
miR-595	Long-term potentiation - Homo sapiens (human)	0.00139455
miR-4765	Transcriptional misregulation in cancer - Homo sapiens (human)	0.00139825
miR-376abd/376b-3p	Regulation of actin cytoskeleton - Homo sapiens (human)	0.00139935
miR-876-3p	Gastric acid secretion - Homo sapiens (human)	0.00139944
miR-4776-5p	Bacterial invasion of epithelial cells - Homo sapiens (human)	0.00139944
miR-876-3p	Pertussis - Homo sapiens (human)	0.00139944
miR-1233	Melanogenesis - Homo sapiens (human)	0.00140195
miR-4480	Small cell lung cancer - Homo sapiens (human)	0.00140195
miR-718	Apoptosis - Homo sapiens (human)	0.00140388
miR-154/872	Phototransduction - Homo sapiens (human)	0.00140388
miR-1825	Renal cell carcinoma - Homo sapiens (human)	0.00140557
miR-1903/4778-3p	Axon guidance - Homo sapiens (human)	0.00140931
miR-2278/2397	Ubiquitin mediated proteolysis - Homo sapiens (human)	0.00141391
miR-1258	Renal cell carcinoma - Homo sapiens (human)	0.00141406
miR-1262/4701-3p	Melanoma - Homo sapiens (human)	0.00141406
miR-2284s/3136-3p	Fatty acid metabolism - Homo sapiens (human)	0.00141488
miR-145	Axon guidance - Homo sapiens (human)	0.00141961
miR-1273f	Focal adhesion - Homo sapiens (human)	0.0014209
miR-4267	Regulation of actin cytoskeleton - Homo sapiens (human)	0.00142116
miR-1718/4521	Cholinergic synapse - Homo sapiens (human)	0.00142438
miR-203	Endocytosis - Homo sapiens (human)	0.0014275
miR-203	Focal adhesion - Homo sapiens (human)	0.0014275
miR-4533	GnRH signaling pathway - Homo sapiens (human)	0.00142779
miR-4531	PPAR signaling pathway - Homo sapiens (human)	0.00142991
miR-4639-5p	Transcriptional misregulation in cancer - Homo sapiens (human)	0.00143194
miR-554	Alanine, aspartate and glutamate metabolism - Homo sapiens (human)	0.00143246
miR-4535	Cysteine and methionine metabolism - Homo sapiens (human)	0.00143246
miR-4800-5p	Salivary secretion - Homo sapiens (human)	0.00143316
miR-553	Non-small cell lung cancer - Homo sapiens (human)	0.00143316
miR-564	Non-small cell lung cancer - Homo sapiens (human)	0.00143316
miR-550b	Oocyte meiosis - Homo sapiens (human)	0.00144467
miR-302f/1420d	Adipocytokine signaling pathway - Homo sapiens (human)	0.00144717
miR-3682-5p	Endometrial cancer - Homo sapiens (human)	0.00144717
miR-508-5p/509-5p	Melanoma - Homo sapiens (human)	0.00145091
miR-1243	Adherens junction - Homo sapiens (human)	0.00145091
miR-4302	Nicotine addiction - Homo sapiens (human)	0.00145192
miR-4645-3p	Chagas disease (American trypanosomiasis) - Homo sapiens (human)	0.00145278
miR-4520a-3p	Wnt signaling pathway - Homo sapiens (human)	0.00145389
miR-512-5p	Wnt signaling pathway - Homo sapiens (human)	0.00145389
miR-3682-5p	Pathways in cancer - Homo sapiens (human)	0.00145405
miR-548an	ErbB signaling pathway - Homo sapiens (human)	0.00145476
miR-339-3p	Amyotrophic lateral sclerosis (ALS) - Homo sapiens (human)	0.0014728
miR-3656	Amyotrophic lateral sclerosis (ALS) - Homo sapiens (human)	0.0014728
miR-595	Dopaminergic synapse - Homo sapiens (human)	0.00147374
miR-921	Glyoxylate and dicarboxylate metabolism - Homo sapiens (human)	0.00147677
miR-196abc	Glioma - Homo sapiens (human)	0.00148464
miR-451	Neurotrophin signaling pathway - Homo sapiens (human)	0.00148653
miR-3912	Ubiquitin mediated proteolysis - Homo sapiens (human)	0.00148709
miR-1268/1268b	Cell adhesion molecules (CAMs) - Homo sapiens (human)	0.00148709
miR-22/22-3p	Axon guidance - Homo sapiens (human)	0.00149006
miR-4426/4647/4662b	Hedgehog signaling pathway - Homo sapiens (human)	0.00149073
miR-4668-3p	Melanogenesis - Homo sapiens (human)	0.00149104
miR-4323	Melanogenesis - Homo sapiens (human)	0.00151273
miR-4729	PPAR signaling pathway - Homo sapiens (human)	0.00151795
miR-516a-3p/1375	RIG-I-like receptor signaling pathway - Homo sapiens (human)	0.00152082
miR-3128	Bacterial invasion of epithelial cells - Homo sapiens (human)	0.00152082
miR-4514/4692	Long-term potentiation - Homo sapiens (human)	0.00152281
miR-503	MAPK signaling pathway - Homo sapiens (human)	0.00152459
miR-4329	Melanogenesis - Homo sapiens (human)	0.00152544
miR-509ab/509-3p	Bacterial invasion of epithelial cells - Homo sapiens (human)	0.00153206
miR-3137	Cysteine and methionine metabolism - Homo sapiens (human)	0.00153321
miR-4707-3p	Amphetamine addiction - Homo sapiens (human)	0.00153321
miR-3908	Hematopoietic cell lineage - Homo sapiens (human)	0.0015336
miR-302f/1420d	alpha-Linolenic acid metabolism - Homo sapiens (human)	0.00153396
miR-550b	Vascular smooth muscle contraction - Homo sapiens (human)	0.00153419
miR-522/518e/1422p	Wnt signaling pathway - Homo sapiens (human)	0.00153789
miR-3151	Cell adhesion molecules (CAMs) - Homo sapiens (human)	0.00153936
miR-5096	Toxoplasmosis - Homo sapiens (human)	0.00154298
miR-579	Protein export - Homo sapiens (human)	0.001544
miR-4476	Endocytosis - Homo sapiens (human)	0.00154531
miR-555	Regulation of actin cytoskeleton - Homo sapiens (human)	0.0015506
miR-374ab	TGF-beta signaling pathway - Homo sapiens (human)	0.0015509
miR-512-5p	Phototransduction - Homo sapiens (human)	0.00155144
miR-4307	Adipocytokine signaling pathway - Homo sapiens (human)	0.00155174
miR-1273e	Renal cell carcinoma - Homo sapiens (human)	0.00155237
miR-343/4287/4685-3p	Olfactory transduction - Homo sapiens (human)	0.00155724
miR-3162-3p	Nicotine addiction - Homo sapiens (human)	0.00156132
miR-3144-3p	Endometrial cancer - Homo sapiens (human)	0.0015625
miR-548aeajamx	Wnt signaling pathway - Homo sapiens (human)	0.00156259
miR-582-3p/1267/1396	Pathways in cancer - Homo sapiens (human)	0.00156444
miR-188-3p	Ribosome biogenesis in eukaryotes - Homo sapiens (human)	0.00156556
miR-3178	Long-term potentiation - Homo sapiens (human)	0.00157365
miR-194	Transcriptional misregulation in cancer - Homo sapiens (human)	0.00158169
miR-216b/216b-5p	alpha-Linolenic acid metabolism - Homo sapiens (human)	0.00158212
miR-3908	alpha-Linolenic acid metabolism - Homo sapiens (human)	0.00158212
miR-4736	Protein processing in endoplasmic reticulum - Homo sapiens (human)	0.00158815
miR-4658	Renal cell carcinoma - Homo sapiens (human)	0.00158848
miR-3943	Melanoma - Homo sapiens (human)	0.00158848
miR-620/1270	Amyotrophic lateral sclerosis (ALS) - Homo sapiens (human)	0.00158848
miR-491-3p	Long-term potentiation - Homo sapiens (human)	0.00159068
miR-491-5p	Regulation of actin cytoskeleton - Homo sapiens (human)	0.00159518
miR-22/22-3p	Retrograde endocannabinoid signaling - Homo sapiens (human)	0.00161393
miR-539/539-5p	Adipocytokine signaling pathway - Homo sapiens (human)	0.00161524
miR-4786-3p	Shigellosis - Homo sapiens (human)	0.00162
miR-137/137ab	Adherens junction - Homo sapiens (human)	0.00162254
miR-4733-3p	African trypanosomiasis - Homo sapiens (human)	0.00162296
miR-223	Endometrial cancer - Homo sapiens (human)	0.00162357
miR-4789-3p	Circadian rhythm - mammal - Homo sapiens (human)	0.00162434
miR-2284s/3136-3p	PPAR signaling pathway - Homo sapiens (human)	0.00162584
miR-4645-3p	Cocaine addiction - Homo sapiens (human)	0.00162584
miR-718	Pancreatic cancer - Homo sapiens (human)	0.0016279
miR-718	Chronic myeloid leukemia - Homo sapiens (human)	0.0016279
miR-4667-5p/4700-5p	Thyroid cancer - Homo sapiens (human)	0.00163007
miR-508-3p	alpha-Linolenic acid metabolism - Homo sapiens (human)	0.001631
miR-606	alpha-Linolenic acid metabolism - Homo sapiens (human)	0.001631
miR-508-3p	Maturity onset diabetes of the young - Homo sapiens (human)	0.001631
miR-605	Measles - Homo sapiens (human)	0.00163273
miR-130ac/301ab/301b/301b-3p/454/721/4295/3666	Bile secretion - Homo sapiens (human)	0.0016334
miR-4661-3p	Long-term potentiation - Homo sapiens (human)	0.00163532
miR-3158-3p	Cysteine and methionine metabolism - Homo sapiens (human)	0.00163728
miR-296-3p	Dopaminergic synapse - Homo sapiens (human)	0.00164504
miR-3129-3p	Hedgehog signaling pathway - Homo sapiens (human)	0.00164504
miR-455-3p	Hedgehog signaling pathway - Homo sapiens (human)	0.00164504
miR-410/344de/344b-1-3p	Endocytosis - Homo sapiens (human)	0.00165611
miR-577	Calcium signaling pathway - Homo sapiens (human)	0.00165728
miR-4659ab-5p	Acute myeloid leukemia - Homo sapiens (human)	0.00165869
miR-4323	Shigellosis - Homo sapiens (human)	0.00166068
miR-3156-3p	Influenza A - Homo sapiens (human)	0.0016651
miR-802	Oocyte meiosis - Homo sapiens (human)	0.0016651
miR-132/212/212-3p	Retrograde endocannabinoid signaling - Homo sapiens (human)	0.00166886
miR-3125/3539/3916	Retrograde endocannabinoid signaling - Homo sapiens (human)	0.00166886
miR-199ab-3p/3129-5p	Biosynthesis of unsaturated fatty acids - Homo sapiens (human)	0.00167776
miR-3128	Focal adhesion - Homo sapiens (human)	0.00167806
miR-4735-5p	African trypanosomiasis - Homo sapiens (human)	0.00168167
miR-28-5p/708/1407/1653/3139	Pancreatic cancer - Homo sapiens (human)	0.00168591
miR-28-5p/708/1407/1653/3139	Chronic myeloid leukemia - Homo sapiens (human)	0.00168591
miR-597/1970	Ubiquitin mediated proteolysis - Homo sapiens (human)	0.00168591
miR-592/599	Spliceosome - Homo sapiens (human)	0.00169287
miR-1244	mRNA surveillance pathway - Homo sapiens (human)	0.00169562
miR-1279	mRNA surveillance pathway - Homo sapiens (human)	0.00169562
miR-3663-5p	Long-term potentiation - Homo sapiens (human)	0.00169562
miR-549/3670	GABAergic synapse - Homo sapiens (human)	0.00169562
miR-1470	Rheumatoid arthritis - Homo sapiens (human)	0.0016991
miR-22/22-3p	VEGF signaling pathway - Homo sapiens (human)	0.00170443
miR-3166	Olfactory transduction - Homo sapiens (human)	0.00170502
miR-2277-3p	Small cell lung cancer - Homo sapiens (human)	0.00170521
miR-718	ErbB signaling pathway - Homo sapiens (human)	0.00170615
miR-423a/423-5p/3184/3573-5p	Phototransduction - Homo sapiens (human)	0.00170615
miR-4790-3p	Phototransduction - Homo sapiens (human)	0.00170615
miR-548an	Dorso-ventral axis formation - Homo sapiens (human)	0.00170693
miR-1326/4766-5p	Tuberculosis - Homo sapiens (human)	0.00170709
miR-1183	Chemokine signaling pathway - Homo sapiens (human)	0.00170997
miR-4270/4441	Tight junction - Homo sapiens (human)	0.00171112
miR-759	Colorectal cancer - Homo sapiens (human)	0.00171783
miR-4682	NF-kappa B signaling pathway - Homo sapiens (human)	0.00172023
miR-1303	Bile secretion - Homo sapiens (human)	0.00172355
miR-3714	Epithelial cell signaling in Helicobacter pylori infection - Homo sapiens (human)	0.00172467
miR-4275	Hedgehog signaling pathway - Homo sapiens (human)	0.00172582
miR-4436b-5p	Hedgehog signaling pathway - Homo sapiens (human)	0.00172582
miR-489/1662	Dopaminergic synapse - Homo sapiens (human)	0.00172711
miR-3547/3663-3p	Tuberculosis - Homo sapiens (human)	0.00172802
miR-4753-5p	T cell receptor signaling pathway - Homo sapiens (human)	0.00173208
miR-4653-3p	Protein processing in endoplasmic reticulum - Homo sapiens (human)	0.00173211
miR-4531	Biosynthesis of unsaturated fatty acids - Homo sapiens (human)	0.00173229
miR-1911	Chronic myeloid leukemia - Homo sapiens (human)	0.00173267
miR-4289	Cocaine addiction - Homo sapiens (human)	0.00173849
miR-4755-3p	Ribosome biogenesis in eukaryotes - Homo sapiens (human)	0.00174172
miR-3170	Alanine, aspartate and glutamate metabolism - Homo sapiens (human)	0.00174465
miR-4286	Alanine, aspartate and glutamate metabolism - Homo sapiens (human)	0.00174465
miR-1843-5p/4802-5p	Alanine, aspartate and glutamate metabolism - Homo sapiens (human)	0.00174465
miR-4533	T cell receptor signaling pathway - Homo sapiens (human)	0.00174876
miR-545	Focal adhesion - Homo sapiens (human)	0.0017521
miR-377	Prostate cancer - Homo sapiens (human)	0.00176521
miR-4514/4692	Thyroid cancer - Homo sapiens (human)	0.00176626
miR-4461	Melanoma - Homo sapiens (human)	0.00176999
miR-1299	Renal cell carcinoma - Homo sapiens (human)	0.00177268
miR-620/1270	VEGF signaling pathway - Homo sapiens (human)	0.00177583
miR-219-1-3p	Acute myeloid leukemia - Homo sapiens (human)	0.00177583
miR-4511	Small cell lung cancer - Homo sapiens (human)	0.00178161
miR-4263	GABAergic synapse - Homo sapiens (human)	0.00178561
miR-4263	Morphine addiction - Homo sapiens (human)	0.00178561
miR-1258	Epithelial cell signaling in Helicobacter pylori infection - Homo sapiens (human)	0.0017873
miR-4763-5p	MAPK signaling pathway - Homo sapiens (human)	0.00179813
miR-4735-5p	Protein processing in endoplasmic reticulum - Homo sapiens (human)	0.00180507
miR-4424	Wnt signaling pathway - Homo sapiens (human)	0.00180507
miR-576-3p	Wnt signaling pathway - Homo sapiens (human)	0.0018076
miR-4777-5p	Hedgehog signaling pathway - Homo sapiens (human)	0.00180907
miR-501-5p	Pathways in cancer - Homo sapiens (human)	0.00181511
miR-4296/4265/4322	GABAergic synapse - Homo sapiens (human)	0.00182042
miR-596/2353	RIG-I-like receptor signaling pathway - Homo sapiens (human)	0.00182042
miR-1607/1777b/3180-3p/3196	Amyotrophic lateral sclerosis (ALS) - Homo sapiens (human)	0.00183352
miR-4740-3p	Amyotrophic lateral sclerosis (ALS) - Homo sapiens (human)	0.00183352
miR-3164	alpha-Linolenic acid metabolism - Homo sapiens (human)	0.00183378
miR-4291	Acute myeloid leukemia - Homo sapiens (human)	0.00183643
miR-1307	Pathways in cancer - Homo sapiens (human)	0.00183874
miR-3677-3p	Pathways in cancer - Homo sapiens (human)	0.00183874
miR-548aeajamx	Pancreatic secretion - Homo sapiens (human)	0.00184009
miR-362-5p/500b	ErbB signaling pathway - Homo sapiens (human)	0.00184191
miR-4633-3p	Regulation of actin cytoskeleton - Homo sapiens (human)	0.00184337
miR-22/22-3p	Small cell lung cancer - Homo sapiens (human)	0.00184762
miR-513b/3585-5p	Hedgehog signaling pathway - Homo sapiens (human)	0.00185547
miR-4790-3p	Salivary secretion - Homo sapiens (human)	0.00185552
miR-1777a/2327/2433/4488/4697-5p	Influenza A - Homo sapiens (human)	0.00185692
miR-4677-5p	NF-kappa B signaling pathway - Homo sapiens (human)	0.00185757
miR-4645-5p/4673	Melanoma - Homo sapiens (human)	0.00185914
miR-888	Acute myeloid leukemia - Homo sapiens (human)	0.00185914
miR-548agai	Gastric acid secretion - Homo sapiens (human)	0.00185976
miR-4533	Pertussis - Homo sapiens (human)	0.00185976
miR-371b-3p	Transcriptional misregulation in cancer - Homo sapiens (human)	0.00185976
miR-4329	Metabolism of xenobiotics by cytochrome P450 - Homo sapiens (human)	0.00186583
miR-5096	African trypanosomiasis - Homo sapiens (human)	0.00186583
miR-595	Regulation of actin cytoskeleton - Homo sapiens (human)	0.00186957
miR-1268/1268b	Adherens junction - Homo sapiens (human)	0.00187206
miR-4672	Transcriptional misregulation in cancer - Homo sapiens (human)	0.00187727
miR-624	Amphetamine addiction - Homo sapiens (human)	0.00188003
miR-323/323-3p	Transcriptional misregulation in cancer - Homo sapiens (human)	0.00188072
miR-425/425-5p/489	Melanogenesis - Homo sapiens (human)	0.00188163
miR-4646-3p	Melanogenesis - Homo sapiens (human)	0.00188163
miR-2376/3921/4653-5p	Basal cell carcinoma - Homo sapiens (human)	0.0018822
miR-4255	Pancreatic secretion - Homo sapiens (human)	0.00188332
miR-4310	Retrograde endocannabinoid signaling - Homo sapiens (human)	0.00188419
miR-3121-5p	alpha-Linolenic acid metabolism - Homo sapiens (human)	0.00188629
miR-2355/2355-3p	Maturity onset diabetes of the young - Homo sapiens (human)	0.00188629
miR-1243	Osteoclast differentiation - Homo sapiens (human)	0.00188639
miR-620/1270	Osteoclast differentiation - Homo sapiens (human)	0.00188639
miR-3919	RIG-I-like receptor signaling pathway - Homo sapiens (human)	0.0018869
miR-4424	Hedgehog signaling pathway - Homo sapiens (human)	0.00189479
miR-1623/4269	Tuberculosis - Homo sapiens (human)	0.0018978
miR-544b	Regulation of actin cytoskeleton - Homo sapiens (human)	0.00190003
miR-4258	Cocaine addiction - Homo sapiens (human)	0.0019088
miR-4762-3p	Ubiquitin mediated proteolysis - Homo sapiens (human)	0.00191058
miR-151-3p	Calcium signaling pathway - Homo sapiens (human)	0.00191557
miR-4275	mRNA surveillance pathway - Homo sapiens (human)	0.00191984
miR-4533	Colorectal cancer - Homo sapiens (human)	0.00192776
miR-518a-5p/520d-5p/524-5p	Regulation of actin cytoskeleton - Homo sapiens (human)	0.00192958
miR-1814b/4445	alpha-Linolenic acid metabolism - Homo sapiens (human)	0.00193952
miR-10abc/10a-5p	Maturity onset diabetes of the young - Homo sapiens (human)	0.00193952
miR-3128	Maturity onset diabetes of the young - Homo sapiens (human)	0.00193952
miR-1814b/4445	Maturity onset diabetes of the young - Homo sapiens (human)	0.00193952
miR-4424	Progesterone-mediated oocyte maturation - Homo sapiens (human)	0.00193968
miR-4638-5p	Prostate cancer - Homo sapiens (human)	0.0019404
miR-4737	T cell receptor signaling pathway - Homo sapiens (human)	0.00195155
miR-4766-3p	Gastric acid secretion - Homo sapiens (human)	0.00195207
miR-370	Transcriptional misregulation in cancer - Homo sapiens (human)	0.00195501
miR-3682-5p	Wnt signaling pathway - Homo sapiens (human)	0.00195906
miR-556-3p	Circadian rhythm - mammal - Homo sapiens (human)	0.00196156
miR-942	Circadian rhythm - mammal - Homo sapiens (human)	0.00196156
miR-339-3p	Amphetamine addiction - Homo sapiens (human)	0.00196193
miR-3656	Amphetamine addiction - Homo sapiens (human)	0.00196193
miR-155	T cell receptor signaling pathway - Homo sapiens (human)	0.0019638
miR-33a-3p/365/365-3p	Apoptosis - Homo sapiens (human)	0.00196396
miR-4260/5120	Adherens junction - Homo sapiens (human)	0.00196396
miR-520gh	Transcriptional misregulation in cancer - Homo sapiens (human)	0.00196794
miR-621	Alanine, aspartate and glutamate metabolism - Homo sapiens (human)	0.00196926
miR-635	Alanine, aspartate and glutamate metabolism - Homo sapiens (human)	0.00196926
miR-3682-5p	Prostate cancer - Homo sapiens (human)	0.00197033
miR-1243	RIG-I-like receptor signaling pathway - Homo sapiens (human)	0.00197647
miR-4780	Gastric acid secretion - Homo sapiens (human)	0.00197647
miR-4780	Pertussis - Homo sapiens (human)	0.00197647
miR-1750/4751	Melanoma - Homo sapiens (human)	0.00197647
miR-3613-5p	Acute myeloid leukemia - Homo sapiens (human)	0.00197647
miR-4661-3p	Nicotine addiction - Homo sapiens (human)	0.00197751
miR-516a-3p/1375	Amphetamine addiction - Homo sapiens (human)	0.00198009
miR-4289	Long-term depression - Homo sapiens (human)	0.0019837
miR-203	GABAergic synapse - Homo sapiens (human)	0.0019865
miR-4255	Regulation of actin cytoskeleton - Homo sapiens (human)	0.00199357
miR-2415/4650-5p	Shigellosis - Homo sapiens (human)	0.00199372
miR-223	MAPK signaling pathway - Homo sapiens (human)	0.00199509
miR-1623/4269	Melanogenesis - Homo sapiens (human)	0.00199688
miR-485-3p	Adherens junction - Homo sapiens (human)	0.0020035
miR-4480	GnRH signaling pathway - Homo sapiens (human)	0.00200766
miR-1279	RNA transport - Homo sapiens (human)	0.00200859
miR-4764-5p	Thyroid cancer - Homo sapiens (human)	0.00200862
miR-4645-3p	Tuberculosis - Homo sapiens (human)	0.00201244
miR-1470	B cell receptor signaling pathway - Homo sapiens (human)	0.00201812
miR-4434/4516	Biosynthesis of unsaturated fatty acids - Homo sapiens (human)	0.00202171
miR-600	Wnt signaling pathway - Homo sapiens (human)	0.00202411
miR-573/3533/3616-5p/3647-5p	Chagas disease (American trypanosomiasis) - Homo sapiens (human)	0.00202922
miR-4263	Melanoma - Homo sapiens (human)	0.00203188
miR-718	Colorectal cancer - Homo sapiens (human)	0.0020369
miR-450b-5p	Ubiquitin mediated proteolysis - Homo sapiens (human)	0.00203788
miR-711	Alzheimer's disease - Homo sapiens (human)	0.00203933
miR-2116	Pertussis - Homo sapiens (human)	0.00204753
miR-3189-5p	Tryptophan metabolism - Homo sapiens (human)	0.00204765
miR-4513	NF-kappa B signaling pathway - Homo sapiens (human)	0.00204821
miR-190/190ab	TGF-beta signaling pathway - Homo sapiens (human)	0.00204821
miR-300/381/539-3p	Pathways in cancer - Homo sapiens (human)	0.00204965
miR-670	Protein processing in endoplasmic reticulum - Homo sapiens (human)	0.0020497
miR-545	Non-small cell lung cancer - Homo sapiens (human)	0.00205811
miR-4511	African trypanosomiasis - Homo sapiens (human)	0.00206224
miR-632/4288	Pathways in cancer - Homo sapiens (human)	0.00206355
miR-4646-3p	Cholinergic synapse - Homo sapiens (human)	0.00206441
miR-142-3p	Regulation of actin cytoskeleton - Homo sapiens (human)	0.00206631
miR-920/4300	Adipocytokine signaling pathway - Homo sapiens (human)	0.0020664
miR-4266	Ubiquitin mediated proteolysis - Homo sapiens (human)	0.00206916
miR-1324	Amphetamine addiction - Homo sapiens (human)	0.00208379
miR-4724-5p	Spliceosome - Homo sapiens (human)	0.00208506
miR-501-5p	Spliceosome - Homo sapiens (human)	0.00208506
miR-4645-3p	Pathways in cancer - Homo sapiens (human)	0.00208568
miR-3150ab-5p	mRNA surveillance pathway - Homo sapiens (human)	0.00208648
miR-4707-3p	Long-term potentiation - Homo sapiens (human)	0.00208648
miR-3132	Ribosome biogenesis in eukaryotes - Homo sapiens (human)	0.00208704
miR-4756-3p	Calcium signaling pathway - Homo sapiens (human)	0.00209126
miR-4747-3p	Adipocytokine signaling pathway - Homo sapiens (human)	0.00209474
miR-3654	Prostate cancer - Homo sapiens (human)	0.00210003
miR-3119	Axon guidance - Homo sapiens (human)	0.00210054
miR-4699-3p	TGF-beta signaling pathway - Homo sapiens (human)	0.00210267
miR-216a	alpha-Linolenic acid metabolism - Homo sapiens (human)	0.00210353
miR-216a	Maturity onset diabetes of the young - Homo sapiens (human)	0.00210353
miR-2909	Tight junction - Homo sapiens (human)	0.00210544
miR-555	Colorectal cancer - Homo sapiens (human)	0.00210544
miR-1273f	Axon guidance - Homo sapiens (human)	0.00210722
miR-4704-3p	Axon guidance - Homo sapiens (human)	0.00210722
miR-3918	Neuroactive ligand-receptor interaction - Homo sapiens (human)	0.00211158
miR-216b/216b-5p	Herpes simplex infection - Homo sapiens (human)	0.00212281
miR-4293	Phototransduction - Homo sapiens (human)	0.00212401
miR-1718/4521	Phototransduction - Homo sapiens (human)	0.00212401
miR-3973	Tight junction - Homo sapiens (human)	0.00212421
miR-4495	TGF-beta signaling pathway - Homo sapiens (human)	0.00212433
miR-453/323b-5p	Axon guidance - Homo sapiens (human)	0.00212534
miR-548agai	Pathogenic Escherichia coli infection - Homo sapiens (human)	0.002126
miR-4800-5p	Phosphatidylinositol signaling system - Homo sapiens (human)	0.00212674
miR-4800-5p	Gastric acid secretion - Homo sapiens (human)	0.00212674
miR-4800-5p	Pertussis - Homo sapiens (human)	0.00212674
miR-3607-5p	Chemokine signaling pathway - Homo sapiens (human)	0.00212956
miR-4323	Chemokine signaling pathway - Homo sapiens (human)	0.00212956
miR-4715-3p	RNA transport - Homo sapiens (human)	0.00213497
miR-4484	ErbB signaling pathway - Homo sapiens (human)	0.00213829
miR-758	ErbB signaling pathway - Homo sapiens (human)	0.00213829
miR-508-5p/509-5p	Pathways in cancer - Homo sapiens (human)	0.00213836
miR-676	Gastric acid secretion - Homo sapiens (human)	0.00214063
miR-612/1285/3187-5p	Pertussis - Homo sapiens (human)	0.00214619
miR-4638-5p	Toxoplasmosis - Homo sapiens (human)	0.00215255
miR-3191	Wnt signaling pathway - Homo sapiens (human)	0.00215344
miR-569	alpha-Linolenic acid metabolism - Homo sapiens (human)	0.00215964
miR-3668	Spliceosome - Homo sapiens (human)	0.0021597
miR-575/4676-5p	Spliceosome - Homo sapiens (human)	0.0021597
miR-490-3p	Spliceosome - Homo sapiens (human)	0.0021597
miR-4447/4472	Adherens junction - Homo sapiens (human)	0.0021597
miR-4463	Calcium signaling pathway - Homo sapiens (human)	0.00216052
miR-4424	GABAergic synapse - Homo sapiens (human)	0.00216389
miR-4424	Morphine addiction - Homo sapiens (human)	0.00216389
miR-205/205ab	Transcriptional misregulation in cancer - Homo sapiens (human)	0.00216565
miR-3177-5p	Hedgehog signaling pathway - Homo sapiens (human)	0.00216716
miR-3161	Basal cell carcinoma - Homo sapiens (human)	0.00217215
miR-4687-5p	Vascular smooth muscle contraction - Homo sapiens (human)	0.00218348
miR-1470	Renal cell carcinoma - Homo sapiens (human)	0.00219071
miR-328a/328b-3p	Oocyte meiosis - Homo sapiens (human)	0.00219488
miR-139-5p	Chagas disease (American trypanosomiasis) - Homo sapiens (human)	0.00219766
miR-767-3p	Ribosome biogenesis in eukaryotes - Homo sapiens (human)	0.00220013
miR-337-3p	Endocytosis - Homo sapiens (human)	0.00220034
miR-3911	Cysteine and methionine metabolism - Homo sapiens (human)	0.00220696
miR-4480	Phototransduction - Homo sapiens (human)	0.00221288
miR-4724-3p	Phototransduction - Homo sapiens (human)	0.00221288
miR-4766-3p	alpha-Linolenic acid metabolism - Homo sapiens (human)	0.00221647
miR-330-3p	Wnt signaling pathway - Homo sapiens (human)	0.00222573
miR-676	Dopaminergic synapse - Homo sapiens (human)	0.00222595
miR-2428/3473b/3652/4430	Gap junction - Homo sapiens (human)	0.00222595
miR-4255	Adherens junction - Homo sapiens (human)	0.00222659
miR-942	Epithelial cell signaling in Helicobacter pylori infection - Homo sapiens (human)	0.00223055
miR-3934	Histidine metabolism - Homo sapiens (human)	0.00223173
miR-4772-5p	Histidine metabolism - Homo sapiens (human)	0.00223173
miR-3156-3p	Cocaine addiction - Homo sapiens (human)	0.00223767
miR-520a-5p/525-5p/2464-3p	Melanogenesis - Homo sapiens (human)	0.00223778
miR-604	Influenza A - Homo sapiens (human)	0.00224226
miR-185/882/3473/4306/4644	Epithelial cell signaling in Helicobacter pylori infection - Homo sapiens (human)	0.0022425
miR-2313/3944-5p	Regulation of actin cytoskeleton - Homo sapiens (human)	0.00224389
miR-34b	RIG-I-like receptor signaling pathway - Homo sapiens (human)	0.0022481
miR-139-5p	Pertussis - Homo sapiens (human)	0.0022481
miR-4764-3p	Endometrial cancer - Homo sapiens (human)	0.00225431
miR-137/137ab	Adipocytokine signaling pathway - Homo sapiens (human)	0.00225828
miR-552/3097-5p	Pancreatic cancer - Homo sapiens (human)	0.00225913
miR-223	Prostate cancer - Homo sapiens (human)	0.00226011
miR-607	GABAergic synapse - Homo sapiens (human)	0.00226037
miR-607	Morphine addiction - Homo sapiens (human)	0.00226037
miR-1745/3194-3p	Hedgehog signaling pathway - Homo sapiens (human)	0.00226311
miR-3678-3p	Hedgehog signaling pathway - Homo sapiens (human)	0.00226311
miR-3677-5p	Alzheimer's disease - Homo sapiens (human)	0.00226739
miR-548u	Notch signaling pathway - Homo sapiens (human)	0.00227466
miR-4732-5p	Pathogenic Escherichia coli infection - Homo sapiens (human)	0.00228117
miR-4800-5p	Glioma - Homo sapiens (human)	0.00228117
miR-564	Glioma - Homo sapiens (human)	0.00228117
miR-4471	Nicotine addiction - Homo sapiens (human)	0.00228117
miR-4514/4692	Hedgehog signaling pathway - Homo sapiens (human)	0.00228814
miR-3600/4277	Colorectal cancer - Homo sapiens (human)	0.00228961
miR-10abc/10a-5p	Olfactory transduction - Homo sapiens (human)	0.0022908
miR-520a-5p/525-5p/2464-3p	Basal cell carcinoma - Homo sapiens (human)	0.00229863
miR-4504	Rheumatoid arthritis - Homo sapiens (human)	0.00229919
miR-542-3p	Rheumatoid arthritis - Homo sapiens (human)	0.00229919
miR-1184	Long-term potentiation - Homo sapiens (human)	0.00230623
miR-4447/4472	Prostate cancer - Homo sapiens (human)	0.00230887
miR-1326/4766-5p	Prostate cancer - Homo sapiens (human)	0.00231249
miR-153	Prostate cancer - Homo sapiens (human)	0.00231674
miR-17-2-3p/4793-3p	Protein processing in endoplasmic reticulum - Homo sapiens (human)	0.00231946
miR-4658	Cholinergic synapse - Homo sapiens (human)	0.00232014
miR-290-5p/292-5p/371-5p/293	Ubiquitin mediated proteolysis - Homo sapiens (human)	0.00232553
miR-4771	Alanine, aspartate and glutamate metabolism - Homo sapiens (human)	0.00233069
miR-676	Alanine, aspartate and glutamate metabolism - Homo sapiens (human)	0.00233069
miR-4742-5p	Ribosome biogenesis in eukaryotes - Homo sapiens (human)	0.00234369
miR-519a/519bc-3p/291b-3p/1347	Circadian rhythm - mammal - Homo sapiens (human)	0.00234733
miR-200bc/429/548a	Cocaine addiction - Homo sapiens (human)	0.00234857
miR-3547/3663-3p	Gap junction - Homo sapiens (human)	0.00236622
miR-3151	Adherens junction - Homo sapiens (human)	0.00236853
miR-512-5p	Adherens junction - Homo sapiens (human)	0.00236853
miR-4297	Chagas disease (American trypanosomiasis) - Homo sapiens (human)	0.00236968
miR-3198/4309	Pathogenic Escherichia coli infection - Homo sapiens (human)	0.00237222
miR-1258	ErbB signaling pathway - Homo sapiens (human)	0.00237333
miR-1258	Toll-like receptor signaling pathway - Homo sapiens (human)	0.00237333
miR-545/3065/3065-5p	Ubiquitin mediated proteolysis - Homo sapiens (human)	0.00237697
miR-302f/1420d	Notch signaling pathway - Homo sapiens (human)	0.00238014
miR-3682-5p	Basal cell carcinoma - Homo sapiens (human)	0.00238014
miR-1915	Thyroid cancer - Homo sapiens (human)	0.00238349
miR-4514/4692	Insulin signaling pathway - Homo sapiens (human)	0.00238649
miR-4329	Tryptophan metabolism - Homo sapiens (human)	0.00238789
miR-139-5p	Maturity onset diabetes of the young - Homo sapiens (human)	0.00239126
miR-4531	Dopaminergic synapse - Homo sapiens (human)	0.00239262
miR-718	Insulin signaling pathway - Homo sapiens (human)	0.0023959
miR-1289	Phototransduction - Homo sapiens (human)	0.0023959
miR-4711-3p	Phototransduction - Homo sapiens (human)	0.0023959
miR-573/3533/3616-5p/3647-5p	Long-term depression - Homo sapiens (human)	0.00240105
miR-3918	Tuberculosis - Homo sapiens (human)	0.00240155
miR-592/599	Melanoma - Homo sapiens (human)	0.0024054
miR-3911	Protein processing in endoplasmic reticulum - Homo sapiens (human)	0.0024054
miR-4780	Neurotrophin signaling pathway - Homo sapiens (human)	0.0024054
miR-561	Colorectal cancer - Homo sapiens (human)	0.00240752
miR-1745/3194-3p	Prostate cancer - Homo sapiens (human)	0.00241613
miR-338/338-3p	Prostate cancer - Homo sapiens (human)	0.00241613
miR-2054	p53 signaling pathway - Homo sapiens (human)	0.00241748
miR-190/190ab	Transcriptional misregulation in cancer - Homo sapiens (human)	0.00241748
miR-4780	Amphetamine addiction - Homo sapiens (human)	0.00241887
miR-1607/1777b/3180-3p/3196	Amphetamine addiction - Homo sapiens (human)	0.00244079
miR-4800-5p	Amphetamine addiction - Homo sapiens (human)	0.00244079
miR-1258	Epstein-Barr virus infection - Homo sapiens (human)	0.00244104
miR-4638-5p	Protein processing in endoplasmic reticulum - Homo sapiens (human)	0.00245196
miR-4638-5p	Neurotrophin signaling pathway - Homo sapiens (human)	0.00245196
miR-3158-3p	mRNA surveillance pathway - Homo sapiens (human)	0.00245253
miR-3174	mRNA surveillance pathway - Homo sapiens (human)	0.00245253
miR-4512	GABAergic synapse - Homo sapiens (human)	0.00245253
miR-4529-3p	GABAergic synapse - Homo sapiens (human)	0.00245253
miR-660	Hematopoietic cell lineage - Homo sapiens (human)	0.00245253
miR-34ac/34bc-5p/449abc/449c-5p	Dorso-ventral axis formation - Homo sapiens (human)	0.00245519
miR-383	Alanine, aspartate and glutamate metabolism - Homo sapiens (human)	0.00245766
miR-940	Pertussis - Homo sapiens (human)	0.00246189
miR-4756-3p	Ubiquitin mediated proteolysis - Homo sapiens (human)	0.00246392
miR-142-3p	Vascular smooth muscle contraction - Homo sapiens (human)	0.00246392
miR-875-5p	Aldosterone-regulated sodium reabsorption - Homo sapiens (human)	0.00246637
miR-580	ErbB signaling pathway - Homo sapiens (human)	0.00247256
miR-571	NF-kappa B signaling pathway - Homo sapiens (human)	0.00247287
miR-4536	Pathways in cancer - Homo sapiens (human)	0.00248104
miR-453/323b-5p	Olfactory transduction - Homo sapiens (human)	0.00248339
miR-453/323b-5p	Thyroid cancer - Homo sapiens (human)	0.00248339
miR-4658	Pancreatic cancer - Homo sapiens (human)	0.00248767
miR-4696	Notch signaling pathway - Homo sapiens (human)	0.00248862
miR-1404/2110	Basal cell carcinoma - Homo sapiens (human)	0.00248862
miR-938	Phototransduction - Homo sapiens (human)	0.00249003
miR-4737	Axon guidance - Homo sapiens (human)	0.00249003
miR-4296/4265/4322	Retrograde endocannabinoid signaling - Homo sapiens (human)	0.00249391
miR-3649	Adherens junction - Homo sapiens (human)	0.00249853
miR-455-3p	Protein processing in endoplasmic reticulum - Homo sapiens (human)	0.00249945
miR-4289	Axon guidance - Homo sapiens (human)	0.00250351
miR-766	RNA transport - Homo sapiens (human)	0.00250548
miR-219-5p/508/508-3p/4782-3p	Maturity onset diabetes of the young - Homo sapiens (human)	0.00251137
miR-3607-5p	Cocaine addiction - Homo sapiens (human)	0.00251741
miR-4499	Neuroactive ligand-receptor interaction - Homo sapiens (human)	0.00253162
miR-512-5p	Prostate cancer - Homo sapiens (human)	0.00253162
miR-1258	GnRH signaling pathway - Homo sapiens (human)	0.00253633
miR-24/24ab/24-3p	Tuberculosis - Homo sapiens (human)	0.00253961
miR-1262/4701-3p	Regulation of actin cytoskeleton - Homo sapiens (human)	0.00253982
miR-583	Adherens junction - Homo sapiens (human)	0.00254001
miR-1623/4269	Glioma - Homo sapiens (human)	0.00254052
miR-4267	Shigellosis - Homo sapiens (human)	0.00254556
miR-1226/1656/1838	ECM-receptor interaction - Homo sapiens (human)	0.00254911
miR-3202	VEGF signaling pathway - Homo sapiens (human)	0.00255447
miR-3662	Endocytosis - Homo sapiens (human)	0.00255705
miR-4689	Pathogenic Escherichia coli infection - Homo sapiens (human)	0.00256282
miR-451b	Pancreatic cancer - Homo sapiens (human)	0.00257819
miR-3606	Glyoxylate and dicarboxylate metabolism - Homo sapiens (human)	0.00258592
miR-3614-3p	Phototransduction - Homo sapiens (human)	0.00258592
miR-425/425-5p/489	Phototransduction - Homo sapiens (human)	0.00258592
miR-4798-3p	Gastric acid secretion - Homo sapiens (human)	0.00258791
miR-4798-3p	Pertussis - Homo sapiens (human)	0.00258791
miR-619	Spliceosome - Homo sapiens (human)	0.0025909
miR-548d-3p/548acbz	Notch signaling pathway - Homo sapiens (human)	0.00259844
miR-2276	Notch signaling pathway - Homo sapiens (human)	0.00260015
miR-553	Endometrial cancer - Homo sapiens (human)	0.00260558
miR-1276	Adipocytokine signaling pathway - Homo sapiens (human)	0.00260571
miR-548p	Pathways in cancer - Homo sapiens (human)	0.00260897
miR-1251	p53 signaling pathway - Homo sapiens (human)	0.00261879
miR-204/204b/211	Dorso-ventral axis formation - Homo sapiens (human)	0.00262414
miR-3649	Prostate cancer - Homo sapiens (human)	0.00263139
miR-128/128ab	Biosynthesis of unsaturated fatty acids - Homo sapiens (human)	0.00263405
miR-3978	Tight junction - Homo sapiens (human)	0.00264227
miR-4658	ErbB signaling pathway - Homo sapiens (human)	0.00266255
miR-4484	Pancreatic secretion - Homo sapiens (human)	0.00266507
miR-758	Cocaine addiction - Homo sapiens (human)	0.00266507
miR-4258	Amyotrophic lateral sclerosis (ALS) - Homo sapiens (human)	0.00266736
miR-3127-5p	Histidine metabolism - Homo sapiens (human)	0.00266764
miR-339-3p	Long-term potentiation - Homo sapiens (human)	0.00266764
miR-3656	Long-term potentiation - Homo sapiens (human)	0.00266764
miR-515-5p	Endocytosis - Homo sapiens (human)	0.00267158
miR-4504	Wnt signaling pathway - Homo sapiens (human)	0.00267661
miR-300/381/539-3p	Endometrial cancer - Homo sapiens (human)	0.0026822
miR-4646-3p	GnRH signaling pathway - Homo sapiens (human)	0.00268596
miR-571	Long-term potentiation - Homo sapiens (human)	0.00268981
miR-623	Axon guidance - Homo sapiens (human)	0.00269508
miR-4318	Acute myeloid leukemia - Homo sapiens (human)	0.00269864
miR-4639-5p	Acute myeloid leukemia - Homo sapiens (human)	0.00269864
miR-1777a/2327/2433/4488/4697-5p	Wnt signaling pathway - Homo sapiens (human)	0.00269973
miR-3936	Herpes simplex infection - Homo sapiens (human)	0.00269973
miR-502-5p	Serotonergic synapse - Homo sapiens (human)	0.00270229
miR-22/22-3p	ErbB signaling pathway - Homo sapiens (human)	0.00270409
miR-4299	Spliceosome - Homo sapiens (human)	0.00270658
miR-3120-3p	Regulation of actin cytoskeleton - Homo sapiens (human)	0.00270679
miR-4769-3p	Long-term depression - Homo sapiens (human)	0.0027074
miR-28-5p/708/1407/1653/3139	Non-small cell lung cancer - Homo sapiens (human)	0.0027074
miR-626	Non-small cell lung cancer - Homo sapiens (human)	0.0027074
miR-587	Rheumatoid arthritis - Homo sapiens (human)	0.00271295
miR-342-3p	Notch signaling pathway - Homo sapiens (human)	0.00271475
miR-921	Alanine, aspartate and glutamate metabolism - Homo sapiens (human)	0.00272129
miR-4422	Cocaine addiction - Homo sapiens (human)	0.00272174
miR-4503	Metabolism of xenobiotics by cytochrome P450 - Homo sapiens (human)	0.00272791
miR-548l	MAPK signaling pathway - Homo sapiens (human)	0.0027285
miR-194	ErbB signaling pathway - Homo sapiens (human)	0.0027294
miR-556-3p	Osteoclast differentiation - Homo sapiens (human)	0.00273061
miR-548ah/3609	Pathways in cancer - Homo sapiens (human)	0.00273281
miR-4760-5p	Neuroactive ligand-receptor interaction - Homo sapiens (human)	0.00275154
miR-550b	Dopaminergic synapse - Homo sapiens (human)	0.00275525
miR-1265	Apoptosis - Homo sapiens (human)	0.00276267
miR-1470	Epithelial cell signaling in Helicobacter pylori infection - Homo sapiens (human)	0.00276267
miR-3120-5p	Tight junction - Homo sapiens (human)	0.0027655
miR-1233	Oocyte meiosis - Homo sapiens (human)	0.00277443
miR-361-3p	Oocyte meiosis - Homo sapiens (human)	0.00277443
miR-648	Vascular smooth muscle contraction - Homo sapiens (human)	0.00277443
miR-4675/4741	Cell adhesion molecules (CAMs) - Homo sapiens (human)	0.00277443
miR-219-1-3p	Chronic myeloid leukemia - Homo sapiens (human)	0.00277794
miR-586	Non-small cell lung cancer - Homo sapiens (human)	0.00278131
miR-3688-3p	RNA transport - Homo sapiens (human)	0.00278191
miR-612/1285/3187-5p	Amphetamine addiction - Homo sapiens (human)	0.00278645
miR-142-3p	Chemokine signaling pathway - Homo sapiens (human)	0.00279137
miR-4768-5p	Epithelial cell signaling in Helicobacter pylori infection - Homo sapiens (human)	0.00279536
miR-3663-5p	Melanogenesis - Homo sapiens (human)	0.0027989
miR-646	Cysteine and methionine metabolism - Homo sapiens (human)	0.00280521
miR-4744	African trypanosomiasis - Homo sapiens (human)	0.00280918
miR-2415/4650-5p	Alcoholism - Homo sapiens (human)	0.00281003
miR-1470	Wnt signaling pathway - Homo sapiens (human)	0.00281098
miR-300-5p/4709-3p	PPAR signaling pathway - Homo sapiens (human)	0.002818
miR-4747-3p	Renal cell carcinoma - Homo sapiens (human)	0.0028212
miR-3145-5p	Protein export - Homo sapiens (human)	0.00282995
miR-214/761/3619-5p	Notch signaling pathway - Homo sapiens (human)	0.00283473
miR-1551/4524	Melanoma - Homo sapiens (human)	0.00284256
miR-4755-3p	Tight junction - Homo sapiens (human)	0.00284633
miR-1258	Focal adhesion - Homo sapiens (human)	0.0028527
miR-4717-5p	Renal cell carcinoma - Homo sapiens (human)	0.0028541
miR-25/32/92abc/363/363-3p/367	Pancreatic secretion - Homo sapiens (human)	0.00285613
miR-3689a-5p/3689bef	Alanine, aspartate and glutamate metabolism - Homo sapiens (human)	0.00285792
miR-4520a-3p	Alanine, aspartate and glutamate metabolism - Homo sapiens (human)	0.00285792
miR-3151	Cysteine and methionine metabolism - Homo sapiens (human)	0.00285792
miR-1551/4524	Cell cycle - Homo sapiens (human)	0.00285937
miR-371/373/371b-5p	Steroid hormone biosynthesis - Homo sapiens (human)	0.00286054
miR-1582/4311	ErbB signaling pathway - Homo sapiens (human)	0.00286486
miR-451b	Toll-like receptor signaling pathway - Homo sapiens (human)	0.00286486
miR-4435	GABAergic synapse - Homo sapiens (human)	0.00286656
miR-3607-5p	Long-term depression - Homo sapiens (human)	0.00286925
miR-33ab/33-5p	Focal adhesion - Homo sapiens (human)	0.00287375
miR-4677-5p	Measles - Homo sapiens (human)	0.00287477
miR-4512	Gap junction - Homo sapiens (human)	0.00288068
miR-4802-3p	Shigellosis - Homo sapiens (human)	0.00288072
miR-489/1662	Shigellosis - Homo sapiens (human)	0.00288072
miR-1258	T cell receptor signaling pathway - Homo sapiens (human)	0.0028828
miR-1258	Chagas disease (American trypanosomiasis) - Homo sapiens (human)	0.0028828
miR-1903/4778-3p	RNA transport - Homo sapiens (human)	0.00288296
miR-582-3p	Glyoxylate and dicarboxylate metabolism - Homo sapiens (human)	0.00288401
miR-595	Phototransduction - Homo sapiens (human)	0.00288401
miR-566	Neuroactive ligand-receptor interaction - Homo sapiens (human)	0.00288401
miR-718	Prostate cancer - Homo sapiens (human)	0.00288401
miR-943/2380	Spliceosome - Homo sapiens (human)	0.00288624
miR-4489	Adherens junction - Homo sapiens (human)	0.00288624
miR-203	Bacterial invasion of epithelial cells - Homo sapiens (human)	0.00288858
miR-3545-3p	Bile secretion - Homo sapiens (human)	0.00288891
miR-940	Glioma - Homo sapiens (human)	0.0028927
miR-1915	Hedgehog signaling pathway - Homo sapiens (human)	0.00289464
miR-31	VEGF signaling pathway - Homo sapiens (human)	0.00289598
miR-3613-3p	Morphine addiction - Homo sapiens (human)	0.00289899
miR-199ab-5p	Regulation of actin cytoskeleton - Homo sapiens (human)	0.00290575
miR-586	Regulation of actin cytoskeleton - Homo sapiens (human)	0.00290575
miR-3910	Adipocytokine signaling pathway - Homo sapiens (human)	0.00291172
miR-4772-5p	Acute myeloid leukemia - Homo sapiens (human)	0.00291818
miR-1273f	Prostate cancer - Homo sapiens (human)	0.00293137
miR-4774-5p	Protein processing in endoplasmic reticulum - Homo sapiens (human)	0.00294297
miR-2117	Axon guidance - Homo sapiens (human)	0.00295139
miR-488	alpha-Linolenic acid metabolism - Homo sapiens (human)	0.0029542
miR-31	Maturity onset diabetes of the young - Homo sapiens (human)	0.0029542
miR-4659ab-5p	Chronic myeloid leukemia - Homo sapiens (human)	0.00295481
miR-612/3150a-3p	Wnt signaling pathway - Homo sapiens (human)	0.002964
miR-4274	Wnt signaling pathway - Homo sapiens (human)	0.002964
miR-4294	Circadian rhythm - mammal - Homo sapiens (human)	0.00296906
miR-4645-3p	VEGF signaling pathway - Homo sapiens (human)	0.00297265
miR-1286	Calcium signaling pathway - Homo sapiens (human)	0.00297558
miR-518d-5p/519bc-5p520c-5p/523b/526a	Calcium signaling pathway - Homo sapiens (human)	0.00297558
miR-935	Glyoxylate and dicarboxylate metabolism - Homo sapiens (human)	0.00298684
miR-4728-3p	Phototransduction - Homo sapiens (human)	0.00298684
miR-502-5p	Phototransduction - Homo sapiens (human)	0.00298684
miR-3161	Epstein-Barr virus infection - Homo sapiens (human)	0.00299186
miR-548aaf	PPAR signaling pathway - Homo sapiens (human)	0.00299531
miR-4645-3p	Epstein-Barr virus infection - Homo sapiens (human)	0.00300515
miR-1292	Cocaine addiction - Homo sapiens (human)	0.00300599
miR-1304	MAPK signaling pathway - Homo sapiens (human)	0.00301018
miR-936	Melanoma - Homo sapiens (human)	0.00301562
miR-199ab-3p/3129-5p	alpha-Linolenic acid metabolism - Homo sapiens (human)	0.0030203
miR-4464/4748	Prostate cancer - Homo sapiens (human)	0.00302069
miR-550b	Alzheimer's disease - Homo sapiens (human)	0.00302653
miR-548agai	Axon guidance - Homo sapiens (human)	0.00302998
miR-548aaf	Chronic myeloid leukemia - Homo sapiens (human)	0.00303664
miR-4484	Salivary secretion - Homo sapiens (human)	0.00303696
miR-4711-3p	Salivary secretion - Homo sapiens (human)	0.00303696
miR-4489	Prostate cancer - Homo sapiens (human)	0.00303914
miR-4803	RNA transport - Homo sapiens (human)	0.00304561
miR-4761-3p	Apoptosis - Homo sapiens (human)	0.00304868
miR-4733-3p	Amphetamine addiction - Homo sapiens (human)	0.00305293
miR-450b-5p	Notch signaling pathway - Homo sapiens (human)	0.00305636
miR-466i-3p/3941	Basal cell carcinoma - Homo sapiens (human)	0.00305636
miR-1225-3p	Cell adhesion molecules (CAMs) - Homo sapiens (human)	0.00306721
miR-1265	Tuberculosis - Homo sapiens (human)	0.0030695
miR-3690	Tuberculosis - Homo sapiens (human)	0.0030695
miR-561	Ubiquitin mediated proteolysis - Homo sapiens (human)	0.00307412
miR-1183	Basal cell carcinoma - Homo sapiens (human)	0.00307724
let-7/98/4458/4500	Glioma - Homo sapiens (human)	0.00308389
miR-3613-5p	Chronic myeloid leukemia - Homo sapiens (human)	0.00308829
miR-3173-3p	Phototransduction - Homo sapiens (human)	0.0030914
miR-489/1662	Phototransduction - Homo sapiens (human)	0.0030914
miR-188-5p	Protein processing in endoplasmic reticulum - Homo sapiens (human)	0.00310049
miR-125a-5p/125b-5p/351/670/4319	Prostate cancer - Homo sapiens (human)	0.00310105
miR-631/3661	Pathways in cancer - Homo sapiens (human)	0.00310812
miR-4760-3p	Steroid hormone biosynthesis - Homo sapiens (human)	0.00310991
miR-548l	Endometrial cancer - Homo sapiens (human)	0.00311804
miR-4476	Prostate cancer - Homo sapiens (human)	0.00311958
miR-218/218a	Protein export - Homo sapiens (human)	0.00312185
miR-564	Progesterone-mediated oocyte maturation - Homo sapiens (human)	0.00313071
miR-4434/4516	Dopaminergic synapse - Homo sapiens (human)	0.00313694
miR-3919	Non-homologous end-joining - Homo sapiens (human)	0.00313894
miR-653	Pancreatic secretion - Homo sapiens (human)	0.00313993
miR-451b	VEGF signaling pathway - Homo sapiens (human)	0.00314037
miR-4662a-3p	Histidine metabolism - Homo sapiens (human)	0.00314061
miR-939/1343	Histidine metabolism - Homo sapiens (human)	0.00314061
miR-451	Epstein-Barr virus infection - Homo sapiens (human)	0.00315462
miR-3942-5p/4703-5p	alpha-Linolenic acid metabolism - Homo sapiens (human)	0.00315462
miR-1248	Small cell lung cancer - Homo sapiens (human)	0.00316266
miR-550b	Neurotrophin signaling pathway - Homo sapiens (human)	0.00316815
miR-4635	TGF-beta signaling pathway - Homo sapiens (human)	0.00317089
miR-2319b/3664-5p	Influenza A - Homo sapiens (human)	0.00317089
miR-4504	Renal cell carcinoma - Homo sapiens (human)	0.00318331
miR-4270/4441	Measles - Homo sapiens (human)	0.0031852
miR-3920	RIG-I-like receptor signaling pathway - Homo sapiens (human)	0.0031872
miR-2415/4650-5p	Gastric acid secretion - Homo sapiens (human)	0.0031872
miR-580	Pertussis - Homo sapiens (human)	0.0031872
miR-3682-3p	ECM-receptor interaction - Homo sapiens (human)	0.0031899
miR-920/4300	Renal cell carcinoma - Homo sapiens (human)	0.0031899
miR-509ab/509-3p	Renal cell carcinoma - Homo sapiens (human)	0.0031899
miR-296-5p	Melanoma - Homo sapiens (human)	0.0031899
miR-510	Melanoma - Homo sapiens (human)	0.0031899
miR-1265	Cholinergic synapse - Homo sapiens (human)	0.0031907
miR-190/190ab	Wnt signaling pathway - Homo sapiens (human)	0.00319252
miR-718	Toxoplasmosis - Homo sapiens (human)	0.00319768
miR-4753-5p	Renal cell carcinoma - Homo sapiens (human)	0.00320003
miR-670	Small cell lung cancer - Homo sapiens (human)	0.00320261
miR-4764-3p	mRNA surveillance pathway - Homo sapiens (human)	0.00320583
miR-2319b/3664-5p	Long-term potentiation - Homo sapiens (human)	0.00320583
miR-635	GABAergic synapse - Homo sapiens (human)	0.00320583
miR-635	Morphine addiction - Homo sapiens (human)	0.00320583
miR-4766-3p	Axon guidance - Homo sapiens (human)	0.00320829
miR-202-3p	Protein digestion and absorption - Homo sapiens (human)	0.0032106
miR-4711-3p	Oocyte meiosis - Homo sapiens (human)	0.00321443
miR-3713	Regulation of actin cytoskeleton - Homo sapiens (human)	0.00322285
miR-3154	Amyotrophic lateral sclerosis (ALS) - Homo sapiens (human)	0.00323227
miR-760-3p/1842	Ribosome biogenesis in eukaryotes - Homo sapiens (human)	0.00323819
miR-3942-5p/4703-5p	Protein processing in endoplasmic reticulum - Homo sapiens (human)	0.00324548
miR-410/344de/344b-1-3p	Pathways in cancer - Homo sapiens (human)	0.00325044
miR-1324	Adherens junction - Homo sapiens (human)	0.00325397
miR-125a-5p/125b-5p/351/670/4319	Pathways in cancer - Homo sapiens (human)	0.00326786
miR-1623/4269	Bile secretion - Homo sapiens (human)	0.00327154
miR-4272	mRNA surveillance pathway - Homo sapiens (human)	0.0032847
miR-4633-3p	Olfactory transduction - Homo sapiens (human)	0.00328502
miR-1623/4269	GnRH signaling pathway - Homo sapiens (human)	0.00328742
miR-1224-5p/1671	Prostate cancer - Homo sapiens (human)	0.00328791
miR-515-3p/519e	Prostate cancer - Homo sapiens (human)	0.00328791
miR-586	Prostate cancer - Homo sapiens (human)	0.00329968
miR-4464/4748	RIG-I-like receptor signaling pathway - Homo sapiens (human)	0.00330414
miR-423a/423-5p/3184/3573-5p	Gastric acid secretion - Homo sapiens (human)	0.00330414
miR-4749-3p	Gastric acid secretion - Homo sapiens (human)	0.00330414
miR-4645-3p	Bacterial invasion of epithelial cells - Homo sapiens (human)	0.00330414
miR-423a/423-5p/3184/3573-5p	Pertussis - Homo sapiens (human)	0.00330414
miR-513a-3p	Dorso-ventral axis formation - Homo sapiens (human)	0.00330559
miR-4525	Adherens junction - Homo sapiens (human)	0.00330906
miR-555	Adherens junction - Homo sapiens (human)	0.00330906
miR-4710	MAPK signaling pathway - Homo sapiens (human)	0.00331212
miR-550b	Alcoholism - Homo sapiens (human)	0.00331381
miR-1607/1777b/3180-3p/3196	Long-term potentiation - Homo sapiens (human)	0.00331594
miR-4800-5p	Long-term potentiation - Homo sapiens (human)	0.00331594
miR-802	Prostate cancer - Homo sapiens (human)	0.00331639
miR-548d-3p/548acbz	Wnt signaling pathway - Homo sapiens (human)	0.0033184
miR-3121-3p	Melanoma - Homo sapiens (human)	0.00332602
miR-548p	Melanoma - Homo sapiens (human)	0.00332602
miR-2113	Metabolism of xenobiotics by cytochrome P450 - Homo sapiens (human)	0.00332859
miR-548abakhjiwy/548abcd-5p/559	Adipocytokine signaling pathway - Homo sapiens (human)	0.00333211
miR-4693-3p	Influenza A - Homo sapiens (human)	0.00333477
miR-4755-3p	Amphetamine addiction - Homo sapiens (human)	0.00333644
miR-580	T cell receptor signaling pathway - Homo sapiens (human)	0.00334047
miR-4687-5p	Spliceosome - Homo sapiens (human)	0.00334349
miR-4257	Glioma - Homo sapiens (human)	0.00334392
miR-2917/3136-5p/4439	Hematopoietic cell lineage - Homo sapiens (human)	0.00335229
miR-4512	Systemic lupus erythematosus - Homo sapiens (human)	0.00335229
miR-17-2-3p/4793-3p	Pancreatic cancer - Homo sapiens (human)	0.00335235
miR-4308	ECM-receptor interaction - Homo sapiens (human)	0.00335728
miR-1910	Antigen processing and presentation - Homo sapiens (human)	0.00335728
miR-370	Acute myeloid leukemia - Homo sapiens (human)	0.00335728
miR-4302	alpha-Linolenic acid metabolism - Homo sapiens (human)	0.00336141
miR-548v	Maturity onset diabetes of the young - Homo sapiens (human)	0.00336141
miR-940	Amphetamine addiction - Homo sapiens (human)	0.00337553
miR-139-5p	Chemokine signaling pathway - Homo sapiens (human)	0.00338622
miR-940	Toll-like receptor signaling pathway - Homo sapiens (human)	0.00338639
miR-153	Tight junction - Homo sapiens (human)	0.00340723
miR-498	Morphine addiction - Homo sapiens (human)	0.00340945
miR-3547/3663-3p	Focal adhesion - Homo sapiens (human)	0.00341169
miR-3140-3p	Ubiquitin mediated proteolysis - Homo sapiens (human)	0.00341591
miR-296-3p	Cocaine addiction - Homo sapiens (human)	0.00342379
miR-592/599	Regulation of actin cytoskeleton - Homo sapiens (human)	0.0034264
miR-489/1662	Toll-like receptor signaling pathway - Homo sapiens (human)	0.00343449
miR-770-5p/4712-5p	Alanine, aspartate and glutamate metabolism - Homo sapiens (human)	0.00343635
miR-3185	Pathways in cancer - Homo sapiens (human)	0.00345028
miR-1258	Ubiquitin mediated proteolysis - Homo sapiens (human)	0.00345511
miR-410/344de/344b-1-3p	Acute myeloid leukemia - Homo sapiens (human)	0.00345578
miR-548v	ErbB signaling pathway - Homo sapiens (human)	0.00345596
miR-556-3p	ErbB signaling pathway - Homo sapiens (human)	0.00345596
miR-583	Osteoclast differentiation - Homo sapiens (human)	0.00346284
miR-1284/3596c	Notch signaling pathway - Homo sapiens (human)	0.00346837
miR-4762-3p	Adherens junction - Homo sapiens (human)	0.00347111
miR-4764-3p	Acute myeloid leukemia - Homo sapiens (human)	0.0034767
miR-620/1270	Progesterone-mediated oocyte maturation - Homo sapiens (human)	0.0034767
miR-636	Oocyte meiosis - Homo sapiens (human)	0.0034774
miR-183	Dopaminergic synapse - Homo sapiens (human)	0.00347879
miR-4503	Tryptophan metabolism - Homo sapiens (human)	0.00348321
miR-595	Pancreatic secretion - Homo sapiens (human)	0.00348371
miR-593	Cocaine addiction - Homo sapiens (human)	0.00348371
miR-3093-3p/3138	Tuberculosis - Homo sapiens (human)	0.00348474
miR-548l	Pathways in cancer - Homo sapiens (human)	0.00348564
miR-520a-5p/525-5p/2464-3p	Non-homologous end-joining - Homo sapiens (human)	0.00348601
miR-4283	Regulation of actin cytoskeleton - Homo sapiens (human)	0.0034888
miR-4637	Regulation of actin cytoskeleton - Homo sapiens (human)	0.0034888
miR-324-3p/1913	Tuberculosis - Homo sapiens (human)	0.00350176
miR-17/17-5p/20ab/20b-5p/93/106ab/427/518a-3p/519d	Transcriptional misregulation in cancer - Homo sapiens (human)	0.00350407
miR-564	Melanoma - Homo sapiens (human)	0.00350622
miR-4799-5p	Steroid hormone biosynthesis - Homo sapiens (human)	0.00350881
miR-664/664b	Dorso-ventral axis formation - Homo sapiens (human)	0.00350881
miR-4514/4692	Calcium signaling pathway - Homo sapiens (human)	0.00351518
miR-579	Calcium signaling pathway - Homo sapiens (human)	0.00351518
miR-4514/4692	Cholinergic synapse - Homo sapiens (human)	0.00351638
miR-4803	Colorectal cancer - Homo sapiens (human)	0.00352116
miR-1296	Fatty acid metabolism - Homo sapiens (human)	0.00352456
miR-566	Alzheimer's disease - Homo sapiens (human)	0.00352685
miR-718	Alzheimer's disease - Homo sapiens (human)	0.00352685
miR-516a-3p/1375	Long-term potentiation - Homo sapiens (human)	0.00353103
miR-802	GABAergic synapse - Homo sapiens (human)	0.00353103
miR-153	Chemokine signaling pathway - Homo sapiens (human)	0.00353436
miR-4691-5p	Acute myeloid leukemia - Homo sapiens (human)	0.00353766
miR-3144-3p	Aldosterone-regulated sodium reabsorption - Homo sapiens (human)	0.003546
miR-4258	Amphetamine addiction - Homo sapiens (human)	0.003546
miR-4639-5p	Protein processing in endoplasmic reticulum - Homo sapiens (human)	0.00355524
miR-188-5p	Small cell lung cancer - Homo sapiens (human)	0.00355756
miR-466	Circadian rhythm - mammal - Homo sapiens (human)	0.00356329
miR-653	Salivary secretion - Homo sapiens (human)	0.00357606
miR-4291	Dorso-ventral axis formation - Homo sapiens (human)	0.00357824
miR-296-5p	Biosynthesis of unsaturated fatty acids - Homo sapiens (human)	0.00358734
miR-631/3661	Cysteine and methionine metabolism - Homo sapiens (human)	0.00358888
miR-3691-3p	Cysteine and methionine metabolism - Homo sapiens (human)	0.00358888
miR-451b	RIG-I-like receptor signaling pathway - Homo sapiens (human)	0.00359968
miR-4531	Pertussis - Homo sapiens (human)	0.00359968
miR-498	Pancreatic secretion - Homo sapiens (human)	0.00360334
miR-4438	Basal cell carcinoma - Homo sapiens (human)	0.00360525
miR-433	Ubiquitin mediated proteolysis - Homo sapiens (human)	0.00360654
miR-4284	Protein processing in endoplasmic reticulum - Homo sapiens (human)	0.00361476
miR-4720-3p	Bile secretion - Homo sapiens (human)	0.00361739
miR-3918	Retrograde endocannabinoid signaling - Homo sapiens (human)	0.00363097
miR-718	Neurotrophin signaling pathway - Homo sapiens (human)	0.00363999
miR-582-5p	Transcriptional misregulation in cancer - Homo sapiens (human)	0.00364829
[truncated: 2,307 more rows]
